# Supplementary material for: Ecotypic differentiation under farmers' selection: Molecular insights into the domestication of Pachyrhizus Rich. ex DC. (Fabaceae) in the Peruvian Andes
Source: Evol Appl. 2017 Mar 23;10(5):498–513. doi: 10.1111/eva.12472 (PMC5427675; doi:10.1111/eva.12472)
Supplement: Supplementary file 1 [file EVA-10-498-s001.txt]

Delêtre et al. Ecotypic differentiation under farmers’ selection: molecular insights into the domestication of Pachyrhizus Rich. ex DC. (Fabaceae) in the Peruvian Andes
Table S1 - List of accessions
Accessions with voucher number and geographic coordinates included in genetic analyses
Species						Geographic coordinates									cpDNA haplotypes				Genbank accession			Nuclear microsatellite locus
Voucher specimen	Herbarium	Status	Country	Year of collection	Collector	Longitude	Latitude	Altitude (masl)	Varietal type	Root system	MLG	Narrow dataset	Extended dataset	DAPC Cluster	trnH-psbA	trnQ-rps16	(combined)	Inversion (L,R)	trnH-psbA	trnQ-rps16	Subpopulation	AIP17	AIP23	AIP01	AIP16	AIP19	AIP21	AIP27	AIP15	AIP22	AIP10	AIP28	AIP30	AIP31	AIP36
Pachyrhizus ahipa
AC209-2 6.5	CP	Cultivated	Bolivia	1994	B. Ørting, W. Grüneberg, J. Ørting	-67.928724	-16.702337	2200	(indeterminate)	Mono-tuberous	11		x	A							Aj-N	49/49	69/69	24/24	65/65	79/79	91/91	86/86	38/38	68/68	30/30	32/32	91/91	66/66	72/72
AC209-2 BR	CP	Cultivated	Bolivia	1994	B. Ørting, W. Grüneberg, J. Ørting	-67.928724	-16.702337	2200	(indeterminate)	Mono-tuberous	11			A							Aj-N	49/49	69/69	24/24	65/65	79/79	91/91	86/86	38/38	68/68	30/30	32/32	91/91	66/66	72/72
AC209-6	CP	Cultivated	Bolivia	1994	B. Ørting, W. Grüneberg, J. Ørting	-67.928724	-16.702337	2200	(indeterminate)	Mono-tuberous	11			A							Aj-N	49/49	69/69	24/24	65/65	79/79	91/91	86/86	38/38	68/68	30/30	32/32	91/91	66/66	72/72
AC201-1	CP	Cultivated	Bolivia	1992	B. Ørting, W. Grüneberg, J. Ørting	-67.65667	-16.991785	2450	(indeterminate)	Mono-tuberous	13			A							Aj-N	49/49	69/69	24/24	65/65	79/79	91/91	86/86	38/38	68/68	30/30	32/32	84/84	66/66	72/72
AC201-2	CP	Cultivated	Bolivia	1992	B. Ørting, W. Grüneberg, J. Ørting	-67.65667	-16.991785	2450	(indeterminate)	Mono-tuberous	11			A							Aj-N	49/49	69/69	24/24	65/65	79/79	91/91	86/86	38/38	68/68	30/30	32/32	91/91	66/66	72/72
AC201-4	CP	Cultivated	Bolivia	1992	B. Ørting, W. Grüneberg, J. Ørting	-67.65667	-16.991785	2450	(indeterminate)	Mono-tuberous	11			A							Aj-N	49/49	69/69	24/24	65/65	79/79	91/91	86/86	38/38	68/68	30/30	32/32	91/91	66/66	72/72
AC202-2	CP	Cultivated	Bolivia	1994	B. Ørting, W. Grüneberg, J. Ørting	-67.65667	-16.991785	2400	(indeterminate)	Mono-tuberous	11			A							Aj-N	49/49	69/69	24/24	65/65	79/79	91/91	86/86	38/38	68/68	30/30	32/32	91/91	66/66	72/72
AC202-3	CP	Cultivated	Bolivia	1994	B. Ørting, W. Grüneberg, J. Ørting	-67.65667	-16.991785	2400	(indeterminate)	Mono-tuberous	11			A							Aj-N	49/49	69/69	24/24	65/65	79/79	91/91	86/86	38/38	68/68	30/30	32/32	91/91	66/66	72/72
AC202-6	CP	Cultivated	Bolivia	1994	B. Ørting, W. Grüneberg, J. Ørting	-67.65667	-16.991785	2400	(indeterminate)	Mono-tuberous	11			A							Aj-N	49/49	69/69	24/24	65/65	79/79	91/91	86/86	38/38	68/68	30/30	32/32	91/91	66/66	72/72
AC204-1	CP	Cultivated	Bolivia	1994	B. Ørting, W. Grüneberg, J. Ørting	-67.65667	-16.991785	2475	(indeterminate)	Mono-tuberous	11	x	x	A	TAC	TCAW	TCA	R	KT923504	KT924297	Aj-N	49/49	69/69	24/24	65/65	79/79	91/91	86/86	38/38	68/68	30/30	32/32	91/91	66/66	72/72
AC204-4	CP	Cultivated	Bolivia	1994	B. Ørting, W. Grüneberg, J. Ørting	-67.65667	-16.991785	2475	(indeterminate)	Mono-tuberous	11			A							Aj-N	49/49	69/69	24/24	65/65	79/79	91/91	86/86	38/38	68/68	30/30	32/32	91/91	66/66	72/72
AC204-6	CP	Cultivated	Bolivia	1994	B. Ørting, W. Grüneberg, J. Ørting	-67.65667	-16.991785	2475	(indeterminate)	Mono-tuberous	11			A							Aj-N	49/49	69/69	24/24	65/65	79/79	91/91	86/86	38/38	68/68	30/30	32/32	91/91	66/66	72/72
AC204-9	CP	Cultivated	Bolivia	1994	B. Ørting, W. Grüneberg, J. Ørting	-67.65667	-16.991785	2475	(indeterminate)	Mono-tuberous	12	x	x	A							Aj-N	48/48	69/69	24/24	65/65	79/79	91/91	86/86	38/38	68/68	30/30	32/32	91/91	66/66	72/72
DON1	PAT	Cultivated	Bolivia	2010	M. Delêtre, B. Soengas, P.J. Vidaurre, R.I. Meneses	-67.65667	-16.991785	2374	(indeterminate)	Mono-tuberous	11			A							Aj-N	49/49	69/69	24/24	65/65	79/79	91/91	86/86	38/38	68/68	30/30	32/32	91/91	66/66	72/72
DON5	PAT	Cultivated	Bolivia	2010	M. Delêtre, B. Soengas, P.J. Vidaurre, R.I. Meneses	-67.65667	-16.991785	2374	(indeterminate)	Mono-tuberous	13			A							Aj-N	49/49	69/69	24/24	65/65	79/79	91/91	86/86	38/38	68/68	30/30	32/32	84/84	66/66	72/72
DON8	PAT	Cultivated	Bolivia	2010	M. Delêtre, B. Soengas, P.J. Vidaurre, R.I. Meneses	-67.65667	-16.991785	2374	(indeterminate)	Mono-tuberous	13	x	x	A	TAC	TCAW	TCA	R	KT923498	KT924303	Aj-N	49/49	69/69	24/24	65/65	79/79	91/91	86/86	38/38	68/68	30/30	32/32	84/84	66/66	72/72
EMI1	PAT	Cultivated	Bolivia	2010	M. Delêtre, B. Soengas, P.J. Vidaurre, R.I. Meneses	-67.65667	-16.991785	2374	(indeterminate)	Mono-tuberous	13			A							Aj-N	49/49	69/69	24/24	65/65	79/79	91/91	86/86	38/38	68/68	30/30	32/32	84/84	66/66	72/72
EMI5	PAT	Cultivated	Bolivia	2010	M. Delêtre, B. Soengas, P.J. Vidaurre, R.I. Meneses	-67.65667	-16.991785	2374	(indeterminate)	Mono-tuberous	11			A							Aj-N	49/49	69/69	24/24	65/65	79/79	91/91	86/86	38/38	68/68	30/30	32/32	91/91	66/66	72/72
EMI8	PAT	Cultivated	Bolivia	2010	M. Delêtre, B. Soengas, P.J. Vidaurre, R.I. Meneses	-67.65667	-16.991785	2374	(indeterminate)	Mono-tuberous	14	x	x	A							Aj-N	49/49	69/69	24/24	65/65	79/79	91/91	86/86	38/38	68/68	30/30	32/32	84/91	66/66	72/72
GER10	PAT	Cultivated	Bolivia	2010	M. Delêtre, B. Soengas, P.J. Vidaurre, R.I. Meneses	-67.65667	-16.991785	2374	(indeterminate)	Mono-tuberous	11			A							Aj-N	49/49	69/69	24/24	65/65	79/79	91/91	86/86	38/38	68/68	30/30	32/32	91/91	66/66	72/72
GER4	PAT	Cultivated	Bolivia	2010	M. Delêtre, B. Soengas, P.J. Vidaurre, R.I. Meneses	-67.65667	-16.991785	2374	(indeterminate)	Mono-tuberous	11			A							Aj-N	49/49	69/69	24/24	65/65	79/79	91/91	86/86	38/38	68/68	30/30	32/32	91/91	66/66	72/72
GER6	PAT	Cultivated	Bolivia	2010	M. Delêtre, B. Soengas, P.J. Vidaurre, R.I. Meneses	-67.65667	-16.991785	2374	(indeterminate)	Mono-tuberous	11			A							Aj-N	49/49	69/69	24/24	65/65	79/79	91/91	86/86	38/38	68/68	30/30	32/32	91/91	66/66	72/72
JUS1	PAT	Cultivated	Bolivia	2010	M. Delêtre, B. Soengas, P.J. Vidaurre, R.I. Meneses	-67.65667	-16.991785	2374	(indeterminate)	Mono-tuberous	11			A							Aj-N	49/49	69/69	24/24	65/65	79/79	91/91	86/86	38/38	68/68	30/30	32/32	91/91	66/66	72/72
JUS3	PAT	Cultivated	Bolivia	2010	M. Delêtre, B. Soengas, P.J. Vidaurre, R.I. Meneses	-67.65667	-16.991785	2374	(indeterminate)	Mono-tuberous	13			A							Aj-N	49/49	69/69	24/24	65/65	79/79	91/91	86/86	38/38	68/68	30/30	32/32	84/84	66/66	72/72
JUS7	PAT	Cultivated	Bolivia	2010	M. Delêtre, B. Soengas, P.J. Vidaurre, R.I. Meneses	-67.65667	-16.991785	2374	(indeterminate)	Mono-tuberous	13			A							Aj-N	49/49	69/69	24/24	65/65	79/79	91/91	86/86	38/38	68/68	30/30	32/32	84/84	66/66	72/72
LID1	PAT	Cultivated	Bolivia	2010	M. Delêtre, B. Soengas, P.J. Vidaurre, R.I. Meneses	-67.65667	-16.991785	2374	(indeterminate)	Mono-tuberous	11			A							Aj-N	49/49	69/69	24/24	65/65	79/79	91/91	86/86	38/38	68/68	30/30	32/32	91/91	66/66	72/72
LID10	PAT	Cultivated	Bolivia	2010	M. Delêtre, B. Soengas, P.J. Vidaurre, R.I. Meneses	-67.65667	-16.991785	2374	(indeterminate)	Mono-tuberous	11			A							Aj-N	49/49	69/69	24/24	65/65	79/79	91/91	86/86	38/38	68/68	30/30	32/32	91/91	66/66	72/72
LID5	PAT	Cultivated	Bolivia	2010	M. Delêtre, B. Soengas, P.J. Vidaurre, R.I. Meneses	-67.65667	-16.991785	2374	(indeterminate)	Mono-tuberous	13			A							Aj-N	49/49	69/69	24/24	65/65	79/79	91/91	86/86	38/38	68/68	30/30	32/32	84/84	66/66	72/72
LUC1	PAT	Cultivated	Bolivia	2010	M. Delêtre, B. Soengas, P.J. Vidaurre, R.I. Meneses	-67.65667	-16.991785	2374	(indeterminate)	Mono-tuberous	11			A							Aj-N	49/49	69/69	24/24	65/65	79/79	91/91	86/86	38/38	68/68	30/30	32/32	91/91	66/66	72/72
LUC10	PAT	Cultivated	Bolivia	2010	M. Delêtre, B. Soengas, P.J. Vidaurre, R.I. Meneses	-67.65667	-16.991785	2374	(indeterminate)	Mono-tuberous	13			A							Aj-N	49/49	69/69	24/24	65/65	79/79	91/91	86/86	38/38	68/68	30/30	32/32	84/84	66/66	72/72
LUC4	PAT	Cultivated	Bolivia	2010	M. Delêtre, B. Soengas, P.J. Vidaurre, R.I. Meneses	-67.65667	-16.991785	2374	(indeterminate)	Mono-tuberous	13			A							Aj-N	49/49	69/69	24/24	65/65	79/79	91/91	86/86	38/38	68/68	30/30	32/32	84/84	66/66	72/72
LUC6	PAT	Cultivated	Bolivia	2010	M. Delêtre, B. Soengas, P.J. Vidaurre, R.I. Meneses	-67.65667	-16.991785	2374	(indeterminate)	Mono-tuberous	11			A							Aj-N	49/49	69/69	24/24	65/65	79/79	91/91	86/86	38/38	68/68	30/30	32/32	91/91	66/66	72/72
LUI1	PAT	Cultivated	Bolivia	2010	M. Delêtre, B. Soengas, P.J. Vidaurre, R.I. Meneses	-67.65667	-16.991785	2374	(indeterminate)	Mono-tuberous	11			A							Aj-N	49/49	69/69	24/24	65/65	79/79	91/91	86/86	38/38	68/68	30/30	32/32	91/91	66/66	72/72
LUI3	PAT	Cultivated	Bolivia	2010	M. Delêtre, B. Soengas, P.J. Vidaurre, R.I. Meneses	-67.65667	-16.991785	2374	(indeterminate)	Mono-tuberous	11			A							Aj-N	49/49	69/69	24/24	65/65	79/79	91/91	86/86	38/38	68/68	30/30	32/32	91/91	66/66	72/72
LUI6	PAT	Cultivated	Bolivia	2010	M. Delêtre, B. Soengas, P.J. Vidaurre, R.I. Meneses	-67.65667	-16.991785	2374	(indeterminate)	Mono-tuberous	11			A							Aj-N	49/49	69/69	24/24	65/65	79/79	91/91	86/86	38/38	68/68	30/30	32/32	91/91	66/66	72/72
MAT1	PAT	Cultivated	Bolivia	2010	M. Delêtre, B. Soengas, P.J. Vidaurre, R.I. Meneses	-67.65667	-16.991785	2374	(indeterminate)	Mono-tuberous	11			A							Aj-N	49/49	69/69	24/24	65/65	79/79	91/91	86/86	38/38	68/68	30/30	32/32	91/91	66/66	72/72
MAT1b	PAT	Cultivated	Bolivia	2010	M. Delêtre, B. Soengas, P.J. Vidaurre, R.I. Meneses	-67.65667	-16.991785	2374	(indeterminate)	Mono-tuberous	13			A							Aj-N	49/49	69/69	24/24	65/65	79/79	91/91	86/86	38/38	68/68	30/30	32/32	84/84	66/66	72/72
MAT4	PAT	Cultivated	Bolivia	2010	M. Delêtre, B. Soengas, P.J. Vidaurre, R.I. Meneses	-67.65667	-16.991785	2374	(indeterminate)	Mono-tuberous	11			A							Aj-N	49/49	69/69	24/24	65/65	79/79	91/91	86/86	38/38	68/68	30/30	32/32	91/91	66/66	72/72
MAT5	PAT	Cultivated	Bolivia	2010	M. Delêtre, B. Soengas, P.J. Vidaurre, R.I. Meneses	-67.65667	-16.991785	2374	(indeterminate)	Mono-tuberous	11			A							Aj-N	49/49	69/69	24/24	65/65	79/79	91/91	86/86	38/38	68/68	30/30	32/32	91/91	66/66	72/72
MAT8	PAT	Cultivated	Bolivia	2010	M. Delêtre, B. Soengas, P.J. Vidaurre, R.I. Meneses	-67.65667	-16.991785	2374	(indeterminate)	Mono-tuberous	11			A							Aj-N	49/49	69/69	24/24	65/65	79/79	91/91	86/86	38/38	68/68	30/30	32/32	91/91	66/66	72/72
MAX1	PAT	Cultivated	Bolivia	2010	M. Delêtre, B. Soengas, P.J. Vidaurre, R.I. Meneses	-67.65667	-16.991785	2374	(indeterminate)	Mono-tuberous	11			A							Aj-N	49/49	69/69	24/24	65/65	79/79	91/91	86/86	38/38	68/68	30/30	32/32	91/91	66/66	72/72
MAX5	PAT	Cultivated	Bolivia	2010	M. Delêtre, B. Soengas, P.J. Vidaurre, R.I. Meneses	-67.65667	-16.991785	2374	(indeterminate)	Mono-tuberous	11			A							Aj-N	49/49	69/69	24/24	65/65	79/79	91/91	86/86	38/38	68/68	30/30	32/32	91/91	66/66	72/72
MAX8	PAT	Cultivated	Bolivia	2010	M. Delêtre, B. Soengas, P.J. Vidaurre, R.I. Meneses	-67.65667	-16.991785	2374	(indeterminate)	Mono-tuberous	11			A							Aj-N	49/49	69/69	24/24	65/65	79/79	91/91	86/86	38/38	68/68	30/30	32/32	91/91	66/66	72/72
SIM1	PAT	Cultivated	Bolivia	2010	M. Delêtre, B. Soengas, P.J. Vidaurre, R.I. Meneses	-67.65667	-16.991785	2374	(indeterminate)	Mono-tuberous	13			A							Aj-N	49/49	69/69	24/24	65/65	79/79	91/91	86/86	38/38	68/68	30/30	32/32	84/84	66/66	72/72
SIM5	PAT	Cultivated	Bolivia	2010	M. Delêtre, B. Soengas, P.J. Vidaurre, R.I. Meneses	-67.65667	-16.991785	2374	(indeterminate)	Mono-tuberous	11			A							Aj-N	49/49	69/69	24/24	65/65	79/79	91/91	86/86	38/38	68/68	30/30	32/32	91/91	66/66	72/72
SIM7	PAT	Cultivated	Bolivia	2010	M. Delêtre, B. Soengas, P.J. Vidaurre, R.I. Meneses	-67.65667	-16.991785	2374	(indeterminate)	Mono-tuberous	11			A							Aj-N	49/49	69/69	24/24	65/65	79/79	91/91	86/86	38/38	68/68	30/30	32/32	91/91	66/66	72/72
AC203-1	CP	Cultivated	Bolivia	1994	B. Ørting, W. Grüneberg, J. Ørting	-67.632637	-17.003605	2500	(indeterminate)	Mono-tuberous	11		x	A	TAC	TCAW	TCA	R	KT923503	KT924296	Aj-N	49/49	69/69	24/24	65/65	79/79	91/91	86/86	38/38	68/68	30/30	32/32	91/91	66/66	72/72
AC203-3	CP	Cultivated	Bolivia	1994	B. Ørting, W. Grüneberg, J. Ørting	-67.632637	-17.003605	2500	(indeterminate)	Mono-tuberous	11			A							Aj-N	49/49	69/69	24/24	65/65	79/79	91/91	86/86	38/38	68/68	30/30	32/32	91/91	66/66	72/72
AC203-4	CP	Cultivated	Bolivia	1994	B. Ørting, W. Grüneberg, J. Ørting	-67.632637	-17.003605	2500	(indeterminate)	Mono-tuberous	11			A							Aj-N	49/49	69/69	24/24	65/65	79/79	91/91	86/86	38/38	68/68	30/30	32/32	91/91	66/66	72/72
AZ1	PAT	Cultivated	Bolivia	2010	M. Delêtre, B. Soengas, P.J. Vidaurre, R.I. Meneses	-67.632637	-17.003605	2470	(indeterminate)	Mono-tuberous	13		x	A							Aj-N	49/49	69/69	24/24	65/65	79/79	91/91	86/86	38/38	68/68	30/30	32/32	84/84	66/66	72/72
AZ2	PAT	Cultivated	Bolivia	2010	M. Delêtre, B. Soengas, P.J. Vidaurre, R.I. Meneses	-67.632637	-17.003605	2470	(indeterminate)	Mono-tuberous	11			A							Aj-N	49/49	69/69	24/24	65/65	79/79	91/91	86/86	38/38	68/68	30/30	32/32	91/91	66/66	72/72
AZ3	PAT	Cultivated	Bolivia	2010	M. Delêtre, B. Soengas, P.J. Vidaurre, R.I. Meneses	-67.632637	-17.003605	2470	(indeterminate)	Mono-tuberous	13			A							Aj-N	49/49	69/69	24/24	65/65	79/79	91/91	86/86	38/38	68/68	30/30	32/32	84/84	66/66	72/72
AZ4	PAT	Cultivated	Bolivia	2010	M. Delêtre, B. Soengas, P.J. Vidaurre, R.I. Meneses	-67.632637	-17.003605	2470	(indeterminate)	Mono-tuberous	11			A							Aj-N	49/49	69/69	24/24	65/65	79/79	91/91	86/86	38/38	68/68	30/30	32/32	91/91	66/66	72/72
AZ5	PAT	Cultivated	Bolivia	2010	M. Delêtre, B. Soengas, P.J. Vidaurre, R.I. Meneses	-67.632637	-17.003605	2470	(indeterminate)	Mono-tuberous	11			A							Aj-N	49/49	69/69	24/24	65/65	79/79	91/91	86/86	38/38	68/68	30/30	32/32	91/91	66/66	72/72
AC214-1	CP	Cultivated	Bolivia	1994	B. Ørting, W. Grüneberg, J. Ørting	-67.58327	-16.816619	2800	(indeterminate)	Mono-tuberous	11		x	A							Aj-N	49/49	69/69	24/24	65/65	79/79	91/91	86/86	38/38	68/68	30/30	32/32	91/91	66/66	72/72
AC214-2	CP	Cultivated	Bolivia	1994	B. Ørting, W. Grüneberg, J. Ørting	-67.58327	-16.816619	2800	(indeterminate)	Mono-tuberous	11			A							Aj-N	49/49	69/69	24/24	65/65	79/79	91/91	86/86	38/38	68/68	30/30	32/32	91/91	66/66	72/72
AC214-3	CP	Cultivated	Bolivia	1994	B. Ørting, W. Grüneberg, J. Ørting	-67.58327	-16.816619	2800	(indeterminate)	Mono-tuberous	11			A							Aj-N	49/49	69/69	24/24	65/65	79/79	91/91	86/86	38/38	68/68	30/30	32/32	91/91	66/66	72/72
AC214-4	CP	Cultivated	Bolivia	1994	B. Ørting, W. Grüneberg, J. Ørting	-67.58327	-16.816619	2800	(indeterminate)	Mono-tuberous	11			A							Aj-N	49/49	69/69	24/24	65/65	79/79	91/91	86/86	38/38	68/68	30/30	32/32	91/91	66/66	72/72
AC214-7	CP	Cultivated	Bolivia	1994	B. Ørting, W. Grüneberg, J. Ørting	-67.58327	-16.816619	2800	(indeterminate)	Mono-tuberous	11			A							Aj-N	49/49	69/69	24/24	65/65	79/79	91/91	86/86	38/38	68/68	30/30	32/32	91/91	66/66	72/72
AC215-2	CP	Cultivated	Bolivia	1994	B. Ørting, W. Grüneberg, J. Ørting	-67.56667	-16.733321	2400	(indeterminate)	Mono-tuberous	11		x	A							Aj-N	49/49	69/69	24/24	65/65	79/79	91/91	86/86	38/38	68/68	30/30	32/32	91/91	66/66	72/72
AC215-3	CP	Cultivated	Bolivia	1994	B. Ørting, W. Grüneberg, J. Ørting	-67.56667	-16.733321	2400	(indeterminate)	Mono-tuberous	11			A							Aj-N	49/49	69/69	24/24	65/65	79/79	91/91	86/86	38/38	68/68	30/30	32/32	91/91	66/66	72/72
AC216-1	CP	Cultivated	Bolivia	1994	B. Ørting, W. Grüneberg, J. Ørting	-67.56667	-16.733321	2400	(indeterminate)	Mono-tuberous	11			A							Aj-N	49/49	69/69	24/24	65/65	79/79	91/91	86/86	38/38	68/68	30/30	32/32	91/91	66/66	72/72
AC216-4	CP	Cultivated	Bolivia	1994	B. Ørting, W. Grüneberg, J. Ørting	-67.56667	-16.733321	2400	(indeterminate)	Mono-tuberous	11			A							Aj-N	49/49	69/69	24/24	65/65	79/79	91/91	86/86	38/38	68/68	30/30	32/32	91/91	66/66	72/72
AC217-3	CP	Cultivated	Bolivia	1994	B. Ørting, W. Grüneberg, J. Ørting	-67.56667	-16.733321	2400	(indeterminate)	Mono-tuberous	11			A							Aj-N	49/49	69/69	24/24	65/65	79/79	91/91	86/86	38/38	68/68	30/30	32/32	91/91	66/66	72/72
AC213-1 B	CP	Cultivated	Bolivia	1994	B. Ørting, W. Grüneberg, J. Ørting	-67.450075	-16.565948	2100	(indeterminate)	Mono-tuberous	11		x	A	TAC			R	KT923505		Aj-N	49/49	69/69	24/24	65/65	79/79	91/91	86/86	38/38	68/68	30/30	32/32	91/91	66/66	72/72
AC213-2	CP	Cultivated	Bolivia	1994	B. Ørting, W. Grüneberg, J. Ørting	-67.450075	-16.565948	2100	(indeterminate)	Mono-tuberous	11			A							Aj-N	49/49	69/69	24/24	65/65	79/79	91/91	86/86	38/38	68/68	30/30	32/32	91/91	66/66	72/72
AC213-3	CP	Cultivated	Bolivia	1994	B. Ørting, W. Grüneberg, J. Ørting	-67.450075	-16.565948	2100	(indeterminate)	Mono-tuberous	11			A							Aj-N	49/49	69/69	24/24	65/65	79/79	91/91	86/86	38/38	68/68	30/30	32/32	91/91	66/66	72/72
AC213-4	CP	Cultivated	Bolivia	1994	B. Ørting, W. Grüneberg, J. Ørting	-67.450075	-16.565948	2100	(indeterminate)	Mono-tuberous	11			A							Aj-N	49/49	69/69	24/24	65/65	79/79	91/91	86/86	38/38	68/68	30/30	32/32	91/91	66/66	72/72
AC213-5	CP	Cultivated	Bolivia	1994	B. Ørting, W. Grüneberg, J. Ørting	-67.450075	-16.565948	2100	(indeterminate)	Mono-tuberous	11			A							Aj-N	49/49	69/69	24/24	65/65	79/79	91/91	86/86	38/38	68/68	30/30	32/32	91/91	66/66	72/72
AC207-1	CP	Cultivated	Bolivia	1994	B. Ørting, W. Grüneberg, J. Ørting	-66.866283	-17.116183	2200	(indeterminate)	Mono-tuberous	11		x	A							Aj-N	49/49	69/69	24/24	65/65	79/79	91/91	86/86	38/38	68/68	30/30	32/32	91/91	66/66	72/72
AC207-3	CP	Cultivated	Bolivia	1994	B. Ørting, W. Grüneberg, J. Ørting	-66.866283	-17.116183	2200	(indeterminate)	Mono-tuberous	11			A							Aj-N	49/49	69/69	24/24	65/65	79/79	91/91	86/86	38/38	68/68	30/30	32/32	91/91	66/66	72/72
AC208-1	CP	Cultivated	Bolivia	1994	B. Ørting, W. Grüneberg, J. Ørting	-66.866082	-17.115358	2100	(indeterminate)	Mono-tuberous	11		x	A							Aj-N	49/49	69/69	24/24	65/65	79/79	91/91	86/86	38/38	68/68	30/30	32/32	91/91	66/66	72/72
AC208-2	CP	Cultivated	Bolivia	1994	B. Ørting, W. Grüneberg, J. Ørting	-66.866082	-17.115358	2100	(indeterminate)	Mono-tuberous	11			A							Aj-N	49/49	69/69	24/24	65/65	79/79	91/91	86/86	38/38	68/68	30/30	32/32	91/91	66/66	72/72
AC208-2 S	CP	Cultivated	Bolivia	1994	B. Ørting, W. Grüneberg, J. Ørting	-66.866082	-17.115358	2100	(indeterminate)	Mono-tuberous	11			A							Aj-N	49/49	69/69	24/24	65/65	79/79	91/91	86/86	38/38	68/68	30/30	32/32	91/91	66/66	72/72
AC208-3	CP	Cultivated	Bolivia	1994	B. Ørting, W. Grüneberg, J. Ørting	-66.866082	-17.115358	2100	(indeterminate)	Mono-tuberous	11			A							Aj-N	49/49	69/69	24/24	65/65	79/79	91/91	86/86	38/38	68/68	30/30	32/32	91/91	66/66	72/72
AC205-2	CP	Cultivated	Bolivia	1994	B. Ørting, W. Grüneberg, J. Ørting	-65.908356	-17.578248	2250	(indeterminate)	Mono-tuberous	11		x	A	TAC	TCAW	TCA	R	KT923506	KT924298	Aj-N	49/49	69/69	24/24	65/65	79/79	91/91	86/86	38/38	68/68	30/30	32/32	91/91	66/66	72/72
AC205-6	CP	Cultivated	Bolivia	1994	B. Ørting, W. Grüneberg, J. Ørting	-65.908356	-17.578248	2250	(indeterminate)	Mono-tuberous	11			A							Aj-N	49/49	69/69	24/24	65/65	79/79	91/91	86/86	38/38	68/68	30/30	32/32	91/91	66/66	72/72
AC205-8	CP	Cultivated	Bolivia	1994	B. Ørting, W. Grüneberg, J. Ørting	-65.908356	-17.578248	2250	(indeterminate)	Mono-tuberous	11			A							Aj-N	49/49	69/69	24/24	65/65	79/79	91/91	86/86	38/38	68/68	30/30	32/32	91/91	66/66	72/72
AC206-2	CP	Cultivated	Bolivia	1994	B. Ørting, W. Grüneberg, J. Ørting	-65.908356	-17.578248	2210	(indeterminate)	Mono-tuberous	11			A							Aj-N	49/49	69/69	24/24	65/65	79/79	91/91	86/86	38/38	68/68	30/30	32/32	91/91	66/66	72/72
AC206-4	CP	Cultivated	Bolivia	1994	B. Ørting, W. Grüneberg, J. Ørting	-65.908356	-17.578248	2210	(indeterminate)	Mono-tuberous	11			A							Aj-N	49/49	69/69	24/24	65/65	79/79	91/91	86/86	38/38	68/68	30/30	32/32	91/91	66/66	72/72
AC206-6	CP	Cultivated	Bolivia	1994	B. Ørting, W. Grüneberg, J. Ørting	-65.908356	-17.578248	2210	(indeterminate)	Mono-tuberous	11			A							Aj-N	49/49	69/69	24/24	65/65	79/79	91/91	86/86	38/38	68/68	30/30	32/32	91/91	66/66	72/72
CAM1	PAT	Cultivated	Bolivia	2010	M. Delêtre, B. Soengas, P.J. Vidaurre, R.I. Meneses	-65.179317	-18.661493	1575	(indeterminate)	Mono-tuberous	11		x	A	TAC	TCAW	TCA	R	KT923502	KT924299	Aj-N	49/49	69/69	24/24	65/65	79/79	91/91	86/86	38/38	68/68	30/30	32/32	91/91	66/66	72/72
CAM10	PAT	Cultivated	Bolivia	2010	M. Delêtre, B. Soengas, P.J. Vidaurre, R.I. Meneses	-65.179317	-18.661493	1575	(indeterminate)	Mono-tuberous	11			A							Aj-N	49/49	69/69	24/24	65/65	79/79	91/91	86/86	38/38	68/68	30/30	32/32	91/91	66/66	72/72
CAM2	PAT	Cultivated	Bolivia	2010	M. Delêtre, B. Soengas, P.J. Vidaurre, R.I. Meneses	-65.179317	-18.661493	1575	(indeterminate)	Mono-tuberous	11			A							Aj-N	49/49	69/69	24/24	65/65	79/79	91/91	86/86	38/38	68/68	30/30	32/32	91/91	66/66	72/72
CAM3	PAT	Cultivated	Bolivia	2010	M. Delêtre, B. Soengas, P.J. Vidaurre, R.I. Meneses	-65.179317	-18.661493	1575	(indeterminate)	Mono-tuberous	11			A							Aj-N	49/49	69/69	24/24	65/65	79/79	91/91	86/86	38/38	68/68	30/30	32/32	91/91	66/66	72/72
CAM4	PAT	Cultivated	Bolivia	2010	M. Delêtre, B. Soengas, P.J. Vidaurre, R.I. Meneses	-65.179317	-18.661493	1575	(indeterminate)	Mono-tuberous	11			A							Aj-N	49/49	69/69	24/24	65/65	79/79	91/91	86/86	38/38	68/68	30/30	32/32	91/91	66/66	72/72
CAM5	PAT	Cultivated	Bolivia	2010	M. Delêtre, B. Soengas, P.J. Vidaurre, R.I. Meneses	-65.179317	-18.661493	1575	(indeterminate)	Mono-tuberous	11			A							Aj-N	49/49	69/69	24/24	65/65	79/79	91/91	86/86	38/38	68/68	30/30	32/32	91/91	66/66	72/72
CAM6	PAT	Cultivated	Bolivia	2010	M. Delêtre, B. Soengas, P.J. Vidaurre, R.I. Meneses	-65.179317	-18.661493	1575	(indeterminate)	Mono-tuberous	11			A							Aj-N	49/49	69/69	24/24	65/65	79/79	91/91	86/86	38/38	68/68	30/30	32/32	91/91	66/66	72/72
CAM7	PAT	Cultivated	Bolivia	2010	M. Delêtre, B. Soengas, P.J. Vidaurre, R.I. Meneses	-65.179317	-18.661493	1575	(indeterminate)	Mono-tuberous	11			A							Aj-N	49/49	69/69	24/24	65/65	79/79	91/91	86/86	38/38	68/68	30/30	32/32	91/91	66/66	72/72
CAM8	PAT	Cultivated	Bolivia	2010	M. Delêtre, B. Soengas, P.J. Vidaurre, R.I. Meneses	-65.179317	-18.661493	1575	(indeterminate)	Mono-tuberous	11			A							Aj-N	49/49	69/69	24/24	65/65	79/79	91/91	86/86	38/38	68/68	30/30	32/32	91/91	66/66	72/72
CAM9	PAT	Cultivated	Bolivia	2010	M. Delêtre, B. Soengas, P.J. Vidaurre, R.I. Meneses	-65.179317	-18.661493	1575	(indeterminate)	Mono-tuberous	11			A							Aj-N	49/49	69/69	24/24	65/65	79/79	91/91	86/86	38/38	68/68	30/30	32/32	91/91	66/66	72/72
AC102-10	CP	Cultivated	Bolivia	1985	M. Sørensen	-64.75	-21.516667	1200	(determinate)	Mono-tuberous	13		x	A	TAC	TCAW	TCA	R	KT923499	KT924295	Aj-S	49/49	69/69	24/24	65/65	79/79	91/91	86/86	38/38	68/68	30/30	32/32	84/84	66/66	72/72
AC102-12	CP	Cultivated	Bolivia	1985	M. Sørensen	-64.75	-21.516667	1200	(determinate)	Mono-tuberous	13			A							Aj-S	49/49	69/69	24/24	65/65	79/79	91/91	86/86	38/38	68/68	30/30	32/32	84/84	66/66	72/72
AC102-5	CP	Cultivated	Bolivia	1985	M. Sørensen	-64.75	-21.516667	1200	(determinate)	Mono-tuberous	13			A							Aj-S	49/49	69/69	24/24	65/65	79/79	91/91	86/86	38/38	68/68	30/30	32/32	84/84	66/66	72/72
AC102-6	CP	Cultivated	Bolivia	1985	M. Sørensen	-64.75	-21.516667	1200	(determinate)	Mono-tuberous	13			A							Aj-S	49/49	69/69	24/24	65/65	79/79	91/91	86/86	38/38	68/68	30/30	32/32	84/84	66/66	72/72
AC102-7	CP	Cultivated	Bolivia	1985	M. Sørensen	-64.75	-21.516667	1200	(determinate)	Mono-tuberous	13			A							Aj-S	49/49	69/69	24/24	65/65	79/79	91/91	86/86	38/38	68/68	30/30	32/32	84/84	66/66	72/72
AC102-8	CP	Cultivated	Bolivia	1985	M. Sørensen	-64.75	-21.516667	1200	(determinate)	Mono-tuberous	13			A							Aj-S	49/49	69/69	24/24	65/65	79/79	91/91	86/86	38/38	68/68	30/30	32/32	84/84	66/66	72/72
AC102-9	CP	Cultivated	Bolivia	1985	M. Sørensen	-64.75	-21.516667	1200	(determinate)	Mono-tuberous	13			A							Aj-S	49/49	69/69	24/24	65/65	79/79	91/91	86/86	38/38	68/68	30/30	32/32	84/84	66/66	72/72
AGO1	PAT	Cultivated	Bolivia	2010	M. Delêtre, B. Soengas, P.J. Vidaurre, R.I. Meneses	-64.688988	-20.938996	1185	(determinate)	Mono-tuberous	13			A							Aj-S	49/49	69/69	24/24	65/65	79/79	91/91	86/86	38/38	68/68	30/30	32/32	84/84	66/66	72/72
AGO5	PAT	Cultivated	Bolivia	2010	M. Delêtre, B. Soengas, P.J. Vidaurre, R.I. Meneses	-64.688988	-20.938996	1185	(determinate)	Mono-tuberous	13			A							Aj-S	49/49	69/69	24/24	65/65	79/79	91/91	86/86	38/38	68/68	30/30	32/32	84/84	66/66	72/72
AGO8	PAT	Cultivated	Bolivia	2010	M. Delêtre, B. Soengas, P.J. Vidaurre, R.I. Meneses	-64.688988	-20.938996	1185	(determinate)	Mono-tuberous	13			A							Aj-S	49/49	69/69	24/24	65/65	79/79	91/91	86/86	38/38	68/68	30/30	32/32	84/84	66/66	72/72
CA2-X	PAT	Cultivated	Bolivia	2010	M. Delêtre, B. Soengas, P.J. Vidaurre, R.I. Meneses	-64.688988	-20.938996	1185	(determinate)	Mono-tuberous	13		x	A	TAC	TCAW	TCA	R	KT923500	KT924301	Aj-S	49/49	69/69	24/24	65/65	79/79	91/91	86/86	38/38	68/68	30/30	32/32	84/84	66/66	72/72
CA3-X	PAT	Cultivated	Bolivia	2010	M. Delêtre, B. Soengas, P.J. Vidaurre, R.I. Meneses	-64.688988	-20.938996	1185	(determinate)	Mono-tuberous	15	x	x	A							Aj-S	49/49	69/69	24/24	65/65	79/79	91/91	86/86	38/38	68/68	30/30	32/32	84/85	66/66	72/72
CA4-X	PAT	Cultivated	Bolivia	2010	M. Delêtre, B. Soengas, P.J. Vidaurre, R.I. Meneses	-64.688988	-20.938996	1185	(determinate)	Mono-tuberous	13			A							Aj-S	49/49	69/69	24/24	65/65	79/79	91/91	86/86	38/38	68/68	30/30	32/32	84/84	66/66	72/72
CA5-X	PAT	Cultivated	Bolivia	2010	M. Delêtre, B. Soengas, P.J. Vidaurre, R.I. Meneses	-64.688988	-20.938996	1185	(determinate)	Mono-tuberous	13			A							Aj-S	49/49	69/69	24/24	65/65	79/79	91/91	86/86	38/38	68/68	30/30	32/32	84/84	66/66	72/72
CA6-X	PAT	Cultivated	Bolivia	2010	M. Delêtre, B. Soengas, P.J. Vidaurre, R.I. Meneses	-64.688988	-20.938996	1185	(determinate)	Mono-tuberous	13			A							Aj-S	49/49	69/69	24/24	65/65	79/79	91/91	86/86	38/38	68/68	30/30	32/32	84/84	66/66	72/72
CA7-X	PAT	Cultivated	Bolivia	2010	M. Delêtre, B. Soengas, P.J. Vidaurre, R.I. Meneses	-64.688988	-20.938996	1185	(determinate)	Mono-tuberous	13			A							Aj-S	49/49	69/69	24/24	65/65	79/79	91/91	86/86	38/38	68/68	30/30	32/32	84/84	66/66	72/72
CLE1	PAT	Cultivated	Bolivia	2010	M. Delêtre, B. Soengas, P.J. Vidaurre, R.I. Meneses	-64.688988	-20.938996	1185	(determinate)	Mono-tuberous	13			A	TAC	TCAW	TCA	R	KT923501	KT924302	Aj-S	49/49	69/69	24/24	65/65	79/79	91/91	86/86	38/38	68/68	30/30	32/32	84/84	66/66	72/72
CLE5	PAT	Cultivated	Bolivia	2010	M. Delêtre, B. Soengas, P.J. Vidaurre, R.I. Meneses	-64.688988	-20.938996	1185	(determinate)	Mono-tuberous	13			A							Aj-S	49/49	69/69	24/24	65/65	79/79	91/91	86/86	38/38	68/68	30/30	32/32	84/84	66/66	72/72
CLE8	PAT	Cultivated	Bolivia	2010	M. Delêtre, B. Soengas, P.J. Vidaurre, R.I. Meneses	-64.688988	-20.938996	1185	(determinate)	Mono-tuberous	13			A							Aj-S	49/49	69/69	24/24	65/65	79/79	91/91	86/86	38/38	68/68	30/30	32/32	84/84	66/66	72/72
ELE3	PAT	Cultivated	Bolivia	2010	M. Delêtre, B. Soengas, P.J. Vidaurre, R.I. Meneses	-64.688988	-20.938996	1185	(determinate)	Mono-tuberous	13			A							Aj-S	49/49	69/69	24/24	65/65	79/79	91/91	86/86	38/38	68/68	30/30	32/32	84/84	66/66	72/72
ELE5	PAT	Cultivated	Bolivia	2010	M. Delêtre, B. Soengas, P.J. Vidaurre, R.I. Meneses	-64.688988	-20.938996	1185	(determinate)	Mono-tuberous	13			A							Aj-S	49/49	69/69	24/24	65/65	79/79	91/91	86/86	38/38	68/68	30/30	32/32	84/84	66/66	72/72
ELE6	PAT	Cultivated	Bolivia	2010	M. Delêtre, B. Soengas, P.J. Vidaurre, R.I. Meneses	-64.688988	-20.938996	1185	(determinate)	Mono-tuberous	13			A							Aj-S	49/49	69/69	24/24	65/65	79/79	91/91	86/86	38/38	68/68	30/30	32/32	84/84	66/66	72/72
ELE8	PAT	Cultivated	Bolivia	2010	M. Delêtre, B. Soengas, P.J. Vidaurre, R.I. Meneses	-64.688988	-20.938996	1185	(determinate)	Mono-tuberous	13			A							Aj-S	49/49	69/69	24/24	65/65	79/79	91/91	86/86	38/38	68/68	30/30	32/32	84/84	66/66	72/72
ELE9	PAT	Cultivated	Bolivia	2010	M. Delêtre, B. Soengas, P.J. Vidaurre, R.I. Meneses	-64.688988	-20.938996	1185	(determinate)	Mono-tuberous	13			A							Aj-S	49/49	69/69	24/24	65/65	79/79	91/91	86/86	38/38	68/68	30/30	32/32	84/84	66/66	72/72
FLO1	PAT	Cultivated	Bolivia	2010	M. Delêtre, B. Soengas, P.J. Vidaurre, R.I. Meneses	-64.688988	-20.938996	1185	(determinate)	Mono-tuberous	13			A							Aj-S	49/49	69/69	24/24	65/65	79/79	91/91	86/86	38/38	68/68	30/30	32/32	84/84	66/66	72/72
FLO4	PAT	Cultivated	Bolivia	2010	M. Delêtre, B. Soengas, P.J. Vidaurre, R.I. Meneses	-64.688988	-20.938996	1185	(determinate)	Mono-tuberous	13			A							Aj-S	49/49	69/69	24/24	65/65	79/79	91/91	86/86	38/38	68/68	30/30	32/32	84/84	66/66	72/72
FLO7	PAT	Cultivated	Bolivia	2010	M. Delêtre, B. Soengas, P.J. Vidaurre, R.I. Meneses	-64.688988	-20.938996	1185	(determinate)	Mono-tuberous	13			A							Aj-S	49/49	69/69	24/24	65/65	79/79	91/91	86/86	38/38	68/68	30/30	32/32	84/84	66/66	72/72
GRO1	PAT	Cultivated	Bolivia	2010	M. Delêtre, B. Soengas, P.J. Vidaurre, R.I. Meneses	-64.688988	-20.938996	1185	(determinate)	Mono-tuberous	13			A							Aj-S	49/49	69/69	24/24	65/65	79/79	91/91	86/86	38/38	68/68	30/30	32/32	84/84	66/66	72/72
GRO4	PAT	Cultivated	Bolivia	2010	M. Delêtre, B. Soengas, P.J. Vidaurre, R.I. Meneses	-64.688988	-20.938996	1185	(determinate)	Mono-tuberous	13			A							Aj-S	49/49	69/69	24/24	65/65	79/79	91/91	86/86	38/38	68/68	30/30	32/32	84/84	66/66	72/72
GRO5	PAT	Cultivated	Bolivia	2010	M. Delêtre, B. Soengas, P.J. Vidaurre, R.I. Meneses	-64.688988	-20.938996	1185	(determinate)	Mono-tuberous	13			A							Aj-S	49/49	69/69	24/24	65/65	79/79	91/91	86/86	38/38	68/68	30/30	32/32	84/84	66/66	72/72
GRO8	PAT	Cultivated	Bolivia	2010	M. Delêtre, B. Soengas, P.J. Vidaurre, R.I. Meneses	-64.688988	-20.938996	1185	(determinate)	Mono-tuberous	13			A							Aj-S	49/49	69/69	24/24	65/65	79/79	91/91	86/86	38/38	68/68	30/30	32/32	84/84	66/66	72/72
JUS1	PAT	Cultivated	Bolivia	2010	M. Delêtre, B. Soengas, P.J. Vidaurre, R.I. Meneses	-64.688988	-20.938996	1185	(determinate)	Mono-tuberous	13			A							Aj-S	49/49	69/69	24/24	65/65	79/79	91/91	86/86	38/38	68/68	30/30	32/32	84/84	66/66	72/72
JUS5	PAT	Cultivated	Bolivia	2010	M. Delêtre, B. Soengas, P.J. Vidaurre, R.I. Meneses	-64.688988	-20.938996	1185	(determinate)	Mono-tuberous	13			A							Aj-S	49/49	69/69	24/24	65/65	79/79	91/91	86/86	38/38	68/68	30/30	32/32	84/84	66/66	72/72
JUS8	PAT	Cultivated	Bolivia	2010	M. Delêtre, B. Soengas, P.J. Vidaurre, R.I. Meneses	-64.688988	-20.938996	1185	(determinate)	Mono-tuberous	13			A							Aj-S	49/49	69/69	24/24	65/65	79/79	91/91	86/86	38/38	68/68	30/30	32/32	84/84	66/66	72/72
Mar-01	PAT	Cultivated	Bolivia	2010	M. Delêtre, B. Soengas, P.J. Vidaurre, R.I. Meneses	-64.688988	-20.938996	1185	(determinate)	Mono-tuberous	13			A							Aj-S	49/49	69/69	24/24	65/65	79/79	91/91	86/86	38/38	68/68	30/30	32/32	84/84	66/66	72/72
Mar-04	PAT	Cultivated	Bolivia	2010	M. Delêtre, B. Soengas, P.J. Vidaurre, R.I. Meneses	-64.688988	-20.938996	1185	(determinate)	Mono-tuberous	13			A							Aj-S	49/49	69/69	24/24	65/65	79/79	91/91	86/86	38/38	68/68	30/30	32/32	84/84	66/66	72/72
Mar-05	PAT	Cultivated	Bolivia	2010	M. Delêtre, B. Soengas, P.J. Vidaurre, R.I. Meneses	-64.688988	-20.938996	1185	(determinate)	Mono-tuberous	13			A							Aj-S	49/49	69/69	24/24	65/65	79/79	91/91	86/86	38/38	68/68	30/30	32/32	84/84	66/66	72/72
MIG1	PAT	Cultivated	Bolivia	2010	M. Delêtre, B. Soengas, P.J. Vidaurre, R.I. Meneses	-64.688988	-20.938996	1185	(determinate)	Mono-tuberous	13			A	TAC	TCAW	TCA	R	KT923510	KT924300	Aj-S	49/49	69/69	24/24	65/65	79/79	91/91	86/86	38/38	68/68	30/30	32/32	84/84	66/66	72/72
MIG2	PAT	Cultivated	Bolivia	2010	M. Delêtre, B. Soengas, P.J. Vidaurre, R.I. Meneses	-64.688988	-20.938996	1185	(determinate)	Mono-tuberous	13			A							Aj-S	49/49	69/69	24/24	65/65	79/79	91/91	86/86	38/38	68/68	30/30	32/32	84/84	66/66	72/72
MIG3	PAT	Cultivated	Bolivia	2010	M. Delêtre, B. Soengas, P.J. Vidaurre, R.I. Meneses	-64.688988	-20.938996	1185	(determinate)	Mono-tuberous	13			A							Aj-S	49/49	69/69	24/24	65/65	79/79	91/91	86/86	38/38	68/68	30/30	32/32	84/84	66/66	72/72
MIG4	PAT	Cultivated	Bolivia	2010	M. Delêtre, B. Soengas, P.J. Vidaurre, R.I. Meneses	-64.688988	-20.938996	1185	(determinate)	Mono-tuberous	13			A							Aj-S	49/49	69/69	24/24	65/65	79/79	91/91	86/86	38/38	68/68	30/30	32/32	84/84	66/66	72/72
MIG5	PAT	Cultivated	Bolivia	2010	M. Delêtre, B. Soengas, P.J. Vidaurre, R.I. Meneses	-64.688988	-20.938996	1185	(determinate)	Mono-tuberous	13			A							Aj-S	49/49	69/69	24/24	65/65	79/79	91/91	86/86	38/38	68/68	30/30	32/32	84/84	66/66	72/72
MIG7	PAT	Cultivated	Bolivia	2010	M. Delêtre, B. Soengas, P.J. Vidaurre, R.I. Meneses	-64.688988	-20.938996	1185	(determinate)	Mono-tuberous	13			A							Aj-S	49/49	69/69	24/24	65/65	79/79	91/91	86/86	38/38	68/68	30/30	32/32	84/84	66/66	72/72
MIG8	PAT	Cultivated	Bolivia	2010	M. Delêtre, B. Soengas, P.J. Vidaurre, R.I. Meneses	-64.688988	-20.938996	1185	(determinate)	Mono-tuberous	13			A							Aj-S	49/49	69/69	24/24	65/65	79/79	91/91	86/86	38/38	68/68	30/30	32/32	84/84	66/66	72/72
MUR1	PAT	Cultivated	Bolivia	2010	M. Delêtre, B. Soengas, P.J. Vidaurre, R.I. Meneses	-64.688988	-20.938996	1185	(determinate)	Mono-tuberous	13			A							Aj-S	49/49	69/69	24/24	65/65	79/79	91/91	86/86	38/38	68/68	30/30	32/32	84/84	66/66	72/72
MUR4	PAT	Cultivated	Bolivia	2010	M. Delêtre, B. Soengas, P.J. Vidaurre, R.I. Meneses	-64.688988	-20.938996	1185	(determinate)	Mono-tuberous	13			A							Aj-S	49/49	69/69	24/24	65/65	79/79	91/91	86/86	38/38	68/68	30/30	32/32	84/84	66/66	72/72
MUR6	PAT	Cultivated	Bolivia	2010	M. Delêtre, B. Soengas, P.J. Vidaurre, R.I. Meneses	-64.688988	-20.938996	1185	(determinate)	Mono-tuberous	13			A							Aj-S	49/49	69/69	24/24	65/65	79/79	91/91	86/86	38/38	68/68	30/30	32/32	84/84	66/66	72/72
MUR8	PAT	Cultivated	Bolivia	2010	M. Delêtre, B. Soengas, P.J. Vidaurre, R.I. Meneses	-64.688988	-20.938996	1185	(determinate)	Mono-tuberous	13			A							Aj-S	49/49	69/69	24/24	65/65	79/79	91/91	86/86	38/38	68/68	30/30	32/32	84/84	66/66	72/72
RAQ1	PAT	Cultivated	Bolivia	2010	M. Delêtre, B. Soengas, P.J. Vidaurre, R.I. Meneses	-64.688988	-20.938996	1185	(determinate)	Mono-tuberous	13			A							Aj-S	49/49	69/69	24/24	65/65	79/79	91/91	86/86	38/38	68/68	30/30	32/32	84/84	66/66	72/72
RAQ4	PAT	Cultivated	Bolivia	2010	M. Delêtre, B. Soengas, P.J. Vidaurre, R.I. Meneses	-64.688988	-20.938996	1185	(determinate)	Mono-tuberous	13			A							Aj-S	49/49	69/69	24/24	65/65	79/79	91/91	86/86	38/38	68/68	30/30	32/32	84/84	66/66	72/72
RAQ6	PAT	Cultivated	Bolivia	2010	M. Delêtre, B. Soengas, P.J. Vidaurre, R.I. Meneses	-64.688988	-20.938996	1185	(determinate)	Mono-tuberous	13			A							Aj-S	49/49	69/69	24/24	65/65	79/79	91/91	86/86	38/38	68/68	30/30	32/32	84/84	66/66	72/72
AC526-1	CP	Cultivated	Argentina	1993	R. Neumann	-64.679739	-22.191736	1450	(determinate)	Mono-tuberous	13		x	A	TAC	TCAW	TCA	R	KT923507	KT924304	Aj-S	49/49	69/69	24/24	65/65	79/79	91/91	86/86	38/38	68/68	30/30	32/32	84/84	66/66	72/72
AC526-2	CP	Cultivated	Argentina	1993	R. Neumann	-64.679739	-22.191736	1450	(determinate)	Mono-tuberous	13			A							Aj-S	49/49	69/69	24/24	65/65	79/79	91/91	86/86	38/38	68/68	30/30	32/32	84/84	66/66	72/72
AC526-5	CP	Cultivated	Argentina	1993	R. Neumann	-64.679739	-22.191736	1450	(determinate)	Mono-tuberous	13			A							Aj-S	49/49	69/69	24/24	65/65	79/79	91/91	86/86	38/38	68/68	30/30	32/32	84/84	66/66	72/72
AC526-6	CP	Cultivated	Argentina	1993	R. Neumann	-64.679739	-22.191736	1450	(determinate)	Mono-tuberous	13			A							Aj-S	49/49	69/69	24/24	65/65	79/79	91/91	86/86	38/38	68/68	30/30	32/32	84/84	66/66	72/72
AC526-8	CP	Cultivated	Argentina	1993	R. Neumann	-64.679739	-22.191736	1450	(determinate)	Mono-tuberous	13			A							Aj-S	49/49	69/69	24/24	65/65	79/79	91/91	86/86	38/38	68/68	30/30	32/32	84/84	66/66	72/72
AC521-2	UAMH	Cultivated	Bolivia	1986	unknown	unknown	unknown		(determinate)	Mono-tuberous	13		x	A							Aj-S	49/49	69/69	24/24	65/65	79/79	91/91	86/86	38/38	68/68	30/30	32/32	84/84	66/66	72/72
AC521-4	UAMH	Cultivated	Bolivia	1986	unknown	unknown	unknown		(determinate)	Mono-tuberous	13			A							Aj-S	49/49	69/69	24/24	65/65	79/79	91/91	86/86	38/38	68/68	30/30	32/32	84/84	66/66	72/72
Pachyrhizus panamensis
PW056	CP	Wild	Ecuador	1996	C. Tapia, N. Mazón	-80.0773	-2.235923		unknown		1	x	x	W1	PW2	PW2	PW2	L	KT923497	KT924306	Pw	50/50	70/70	24/25	65/65	79/79	91/91	86/86	36/37	68/70	29/29	30/30	87/87	-	72/74
PW055	CP	Wild	Panama	1989	M. Sørensen	-79.616092	9.211261		unknown		2	x	x	W2	PW1	PW1	PW1	R	KT923496	KT924305	Pw	38/38	65/65	24/24	71/71	79/79	92/92	86/86	39/39	71/71	26/26	31/31	89/89	68/68	72/72
Pachyrhizus tuberosus
TC351	CP	Cultivated	Peru	1993	L. Jensen, C. Thirup	-73.343725	-3.784781		Ashipa	Multi-tuberous	35	x	x	B2	TCW	TCW	TCW	L	KT923525	KT924320	As-L	49/49	70/70	24/24	65/65	79/79	91/91	86/86	38/38	68/68	30/30	31/31	79/79	68/68	72/72
TC356	CP	Cultivated	Peru	1993	L. Jensen, C. Thirup	-73.820343	-4.981505		Ashipa	Multi-tuberous	21	x	x	B1							As-L	49/49	70/70	25/25	65/65	79/79	91/91	86/86	38/38	68/68	30/30	31/31	87/87	71/71	72/72
TC357	CP	Cultivated	Peru	1993	L. Jensen, C. Thirup	-73.344755	-3.783925		Ashipa maron	Multi-tuberous	22	x	x	B1							As-L	50/50	70/70	25/25	65/65	79/79	91/91	86/86	38/38	68/68	30/30	31/31	88/88	71/71	72/72
TC358	CP	Cultivated	Peru	1993	L. Jensen, C. Thirup	-73.344755	-3.783925		Ashipa maron	Multi-tuberous	38	x	x	B2							As-L	49/49	70/70	24/24	71/71	79/79	91/91	86/86	38/38	68/68	30/30	31/31	87/87	70/70	72/72
TC359	CP	Cultivated	Peru	1993	F. Huanta	-75.171905	-6.914839		Ashipa	Multi-tuberous	37		x	B2	TCW	TCAW	TC1	L	KT923529	KT924325	As-U	49/49	70/70	24/24	65/65	79/79	91/91	86/86	39/39	68/68	30/30	31/31	87/87	70/70	72/72
TC374	CP	Cultivated	Peru	1995	L.P. Kvist et al.	-74.876347	-8.538923		Ashipa	Multi-tuberous	36		x	B2							As-U	49/49	70/70	24/24	65/65	79/79	91/91	86/86	38/38	68/68	30/30	31/31	87/87	70/70	72/72
TC375	CP	Cultivated	Peru	1995	L.P. Kvist et al.	-74.42399	-8.393583		Ashipa	Multi-tuberous	36		x	B2							As-U	49/49	70/70	24/24	65/65	79/79	91/91	86/86	38/38	68/68	30/30	31/31	87/87	70/70	72/72
TC568	CP	Cultivated	Peru	1999	I. Oré Balbín	-74.414277	-8.692863	107	Ashipa	Multi-tuberous	36		x	B2							As-U	49/49	70/70	24/24	65/65	79/79	91/91	86/86	38/38	68/68	30/30	31/31	87/87	70/70	72/72
TC596	CP	Cultivated	Peru	2012	I. Oré Balbín	-74.306259	-9.356933	110	Ashipa	Multi-tuberous	24	x	x	B1							As-U	49/49	70/70	25/25	65/65	80/80	91/91	86/86	38/38	68/68	30/30	31/31	87/87	70/70	72/72
TC364	CP	Cultivated	Peru	1995	L.P. Kvist et al.	-76.489792	-6.474974		Ashipa	Multi-tuberous	25	x	x	B1	TAC	TCAW	TCA	R	KT923530	KT924314	As-Y	50/50	70/70	25/25	65/65	79/79	91/91	86/86	38/38	68/68	30/30	31/31	88/88	70/70	72/72
TC534	CP	Cultivated	Peru	1991	E. Landa	-76.966839	-6.027214	600	Ashipa	Multi-tuberous	30	x	x	B2	TCW	TCAW	TC1	L	KT923537	KT924332	As-Y	50/50	70/70	24/24	65/65	79/79	91/91	86/86	38/38	68/68	26/26	31/31	87/87	68/68	72/72
TC537	CP	Cultivated	Peru	1991	M. Hermann	-71.4469	-12.8857	700	Ashipa	Multi-tuberous	23	x	x	B2	TAC	TCW	TC2	R	KT923540	KT924318	As-Y	49/49	70/70	25/25	65/65	79/79	91/91	86/86	38/38	68/68	30/30	31/31	88/88	70/70	72/72
TC538	CP	Cultivated	Peru	1991	M. Hermann	-71.3765	-13.0412	700	Ashipa	Multi-tuberous	23		x	B2							As-Y	49/49	70/70	25/25	65/65	79/79	91/91	86/86	38/38	68/68	30/30	31/31	88/88	70/70	72/72
TC350	CP	Cultivated	Peru	1993	L. Jensen, C. Thirup	-73.683014	-4.913096		Chuin morado	Mono-tuberous	36	x	x	B2	TCW	TCW	TCW	L	KT923524	KT924319	Ch-L	49/49	70/70	24/24	65/65	79/79	91/91	86/86	38/38	68/68	30/30	31/31	87/87	70/70	72/72
TC352	CP	Cultivated	Peru	1993	F. Huanta	-74.399128	-5.816514		Chuin morado	Mono-tuberous	36		x	B2	TCW	TCW	TCW	L	KT923526	KT924322	Ch-L	49/49	70/70	24/24	65/65	79/79	91/91	86/86	38/38	68/68	30/30	31/31	87/87	70/70	72/72
TC353	CP	Cultivated	Peru	1993	F. Huanta	-73.982391	-4.995186		Chuin amarillo	Mono-tuberous	37	x	x	B2							Ch-L	49/49	70/70	24/24	65/65	79/79	91/91	86/86	39/39	68/68	30/30	31/31	87/87	70/70	72/72
TC544	CP	Cultivated	Peru	1999	I. Oré Balbín	-73.620987	-4.554522	107	Chuin morado	Mono-tuberous	36		x	B2							Ch-L	49/49	70/70	24/24	65/65	79/79	91/91	86/86	38/38	68/68	30/30	31/31	87/87	70/70	72/72
TC547	CP	Cultivated	Peru	1999	I. Oré Balbín	-74.081268	-4.483333	110	Chuin morado	Mono-tuberous	36		x	B2							Ch-L	49/49	70/70	24/24	65/65	79/79	91/91	86/86	38/38	68/68	30/30	31/31	87/87	70/70	72/72
TC548	CP	Cultivated	Peru	1999	I. Oré Balbín	-73.685417	-4.570265	106	Chuin morado	Mono-tuberous	36		x	B2							Ch-L	49/49	70/70	24/24	65/65	79/79	91/91	86/86	38/38	68/68	30/30	31/31	87/87	70/70	72/72
TC549	CP	Cultivated	Peru	1999	I. Oré Balbín	-73.750649	-4.622282	106	Chuin morado	Mono-tuberous	36		x	B2	TCW	TCW	TCW	L	KT923541	KT924333	Ch-L	49/49	70/70	24/24	65/65	79/79	91/91	86/86	38/38	68/68	30/30	31/31	87/87	70/70	72/72
TC564	CP	Cultivated	Peru	1999	I. Oré Balbín	-73.200167	-3.708167	110	Cocotichuin morado	Mono-tuberous	37		x	B2	TCW	TCW	TCW	L	KT923550	KT924341	Ch-L	49/49	70/70	24/24	65/65	79/79	91/91	86/86	39/39	68/68	30/30	31/31	87/87	70/70	72/72
TC575	CP	Cultivated	Peru	2000	I. Oré Balbín	-73.200045	-3.708041	107	Chuin morado	Mono-tuberous	36		x	B2	TCW	TCW	TCW	L	KT923552	KT924343	Ch-L	49/49	70/70	24/24	65/65	79/79	91/91	86/86	38/38	68/68	30/30	31/31	87/87	70/70	72/72
IBO101	CP	Cultivated	Peru	2012	I. Oré Balbín	-74.306259	-9.356933	101	Chuin morado	Mono-tuberous	37		x	B2							Ch-U	49/49	70/70	24/24	65/65	79/79	91/91	86/86	39/39	68/68	30/30	31/31	87/87	70/70	72/72
IBO102	CP	Cultivated	Peru	2012	I. Oré Balbín	-74.306259	-9.356933	110	Chuin morado	Mono-tuberous	37			B2							Ch-U	49/49	70/70	24/24	65/65	79/79	91/91	86/86	39/39	68/68	30/30	31/31	87/87	70/70	72/72
IBO104	CP	Cultivated	Peru	2012	I. Oré Balbín	-74.306259	-9.356933	110	Chuin morado	Mono-tuberous	37			B2							Ch-U	49/49	70/70	24/24	65/65	79/79	91/91	86/86	39/39	68/68	30/30	31/31	87/87	70/70	72/72
IBO105	CP	Cultivated	Peru	2012	I. Oré Balbín	-74.306259	-9.356933	110	Chuin morado	Mono-tuberous	37			B2							Ch-U	49/49	70/70	24/24	65/65	79/79	91/91	86/86	39/39	68/68	30/30	31/31	87/87	70/70	72/72
IBO107	CP	Cultivated	Peru	2012	I. Oré Balbín	-74.657707	-8.233237	110	Chuin morado	Mono-tuberous	37		x	B2							Ch-U	49/49	70/70	24/24	65/65	79/79	91/91	86/86	39/39	68/68	30/30	31/31	87/87	70/70	72/72
TC354	CP	Cultivated	Peru	1993	L. Jensen, C. Thirup	-74.191132	-9.462608		Chuin blanco	Mono-tuberous	37		x	B2	TCW	TCW	TCW	L	KT923527	KT924323	Ch-U	49/49	70/70	24/24	65/65	79/79	91/91	86/86	39/39	68/68	30/30	31/31	87/87	70/70	72/72
TC355	CP	Cultivated	Peru	1995	L. Jensen, C. Thirup	-74.191132	-9.462608		Chuin morado	Mono-tuberous	36		x	B2	TCW	TCW	TCW	L	KT923528	KT924324	Ch-U	49/49	70/70	24/24	65/65	79/79	91/91	86/86	38/38	68/68	30/30	31/31	87/87	70/70	72/72
TC361	CP	Cultivated	Peru	1995	F. Huanta	-74.191132	-9.462608		Chuin morado	Mono-tuberous	36			B2							Ch-U	49/49	70/70	24/24	65/65	79/79	91/91	86/86	38/38	68/68	30/30	31/31	87/87	70/70	72/72
TC362	CP	Cultivated	Peru	1995	F. Huanta	-74.191132	-9.462608	107	Chuin morado	Mono-tuberous	36			B2							Ch-U	49/49	70/70	24/24	65/65	79/79	91/91	86/86	38/38	68/68	30/30	31/31	87/87	70/70	72/72
TC565	CP	Cultivated	Peru	2000	I. Oré Balbín	-74.540977	-8.735792	110	Cocotichuin amarillo	Mono-tuberous	37		x	B2	TCW	TCW	TCW	L	KT923551	KT924342	Ch-U	49/49	70/70	24/24	65/65	79/79	91/91	86/86	39/39	68/68	30/30	31/31	87/87	70/70	72/72
TC566	CP	Cultivated	Peru	1999	I. Oré Balbín	-74.529991	-8.764296	106	Chuin blanco	Mono-tuberous	37		x	B2							Ch-U	49/49	70/70	24/24	65/65	79/79	91/91	86/86	39/39	68/68	30/30	31/31	87/87	70/70	72/72
TC577	CP	Cultivated	Peru	2000	I. Oré Balbín	-74.306488	-9.354223	110	Cocotichuin con ribetes morados	Mono-tuberous	36		x	B2							Ch-U	49/49	70/70	24/24	65/65	79/79	91/91	86/86	38/38	68/68	30/30	31/31	87/87	70/70	72/72
TC578	CP	Cultivated	Peru	2000	I. Oré Balbín	-74.529991	-8.764296	110	Chuin blanco	Mono-tuberous	37			B2							Ch-U	49/49	70/70	24/24	65/65	79/79	91/91	86/86	39/39	68/68	30/30	31/31	87/87	70/70	72/72
TC300	CP	Cultivated	Ecuador		M. Sørensen, J. Estrella, M. Grum, A. Arévalo	-77.983546	-1.516623		Iwa	Multi-tuberous	29		x	B2	TAC			R	KT923513		Iw	49/49	70/70	26/26	71/71	79/79	91/91	86/86	38/38	70/70	30/30	31/31	87/87	70/70	72/72
TC303	CP	Cultivated	Ecuador	1993	M. Sørensen, J. Estrella, M. Grum, A. Arévalo	-77.983546	-1.516623	960	Iwa	Multi-tuberous	32	x	x	B2	TCW			L	KT923515		Iw	49/49	70/70	24/24	65/65	79/79	91/91	86/86	38/38	70/70	26/26	31/31	87/87	-	72/72
TC306	CP	Cultivated	Ecuador	1993	M. Sørensen, J. Estrella, M. Grum, A. Arévalo	-77.665193	-1.034976	550	Iwa	Multi-tuberous	27	x	x	B2	TAC	TCAW	TCA	R	KT923516	KT924311	Iw	49/49	70/70	26/26	65/65	79/79	91/91	86/86	38/38	68/68	30/30	31/31	87/87	70/70	72/72
TC307	CP	Cultivated	Ecuador	1993	M. Sørensen, J. Estrella, M. Grum, A. Arévalo	-77.394104	-1.197423	350	Capamu	Multi-tuberous	28	x	x	B2	TAC	TCAW	TCA	R	KT923517	KT924312	Iw	49/49	70/70	26/26	65/65	79/79	91/91	86/86	38/38	70/70	30/30	31/31	87/87	70/70	72/72
TC308	CP	Cultivated	Ecuador	1993	M. Sørensen, J. Estrella, M. Grum, A. Arévalo	-77.394104	-1.197423	400	Capamu	Multi-tuberous	28			B2	TAC	TCAW	TCA	R	KT923518	KT924313	Iw	49/49	70/70	26/26	65/65	79/79	91/91	86/86	38/38	70/70	30/30	31/31	87/87	70/70	72/72
TC309	CP	Cultivated	Ecuador	1993	M. Sørensen, J. Estrella, M. Grum, A. Arévalo	-77.867203	-1.931854	900	Namau	Multi-tuberous	39	x	x	B2	TAC	TCAW	TCA	R	KT923519	KT924315	Iw	49/49	70/70	24/24	65/65	79/79	91/91	86/86	38/38	68/68	30/30	31/31	87/87	68/68	72/72
TC310	CP	Cultivated	Ecuador	1993	G. López, J. Estrella	-77.394104	-1.197423	400	Capamu	Multi-tuberous	26	x	x	B2	TAC	TCAW	TCA	R	KT923520	KT924316	Iw	49/49	70/70	25/25	65/65	79/79	91/91	86/86	38/38	70/70	30/30	31/31	87/87	70/70	72/72
TC556	CP	Cultivated	Ecuador	1992	J. Estrella	-77.983546	-1.516623	960	Iwa	Multi-tuberous	31	x	x	B2	TCW	TCW	TCW	L	KT923548	KT924339	Iw	49/49	70/70	24/24	65/65	79/79	91/91	86/86	38/38	68/68	26/26	31/31	87/87	68/68	72/72
TC557	CP	Cultivated	Ecuador	1992	J. Estrella	-78.002413	-1.482921	1100	Iwa	Multi-tuberous	29	x	x	B2	TAC	TCAW	TCA	R	KT923549	KT924340	Iw	49/49	70/70	26/26	71/71	79/79	91/91	86/86	38/38	70/70	30/30	31/31	87/87	70/70	72/72
TC525	INPA	Cultivated	Brazil		unknown	-43.201944	-21.536944		Feijâo Jacatupé	Multi-tuberous	30			B2							Ja	50/50	70/70	24/24	65/65	79/79	91/91	86/86	38/38	68/68	26/26	31/31	87/87	68/68	72/72
TC526	INPA	Cultivated	Brazil		A.A. Alvarenga	-43.201944	-21.536944		Feijâo Jacatupé	Multi-tuberous	30		x	B2	TCW	TCAW	TC1	L	KT923533	KT924328	Ja	50/50	70/70	24/24	65/65	79/79	91/91	86/86	38/38	68/68	26/26	31/31	87/87	68/68	72/72
TC530	UEC	Cultivated	Brazil		F.M. Valio	-47.062798	-22.909068		Feijâo Jacatupé	Multi-tuberous	30		x	B2	TCW	TCAW	TC1	L	KT923534	KT924329	Ja	50/50	70/70	24/24	65/65	79/79	91/91	86/86	38/38	68/68	26/26	31/31	87/87	68/68	72/72
TC535	INPA	Cultivated	Brazil		H. Noda	-60.811157	-10.325728		Feijâo Jacatupé	Multi-tuberous	30		x	B2	TCW			L	KT923538		Ja	50/50	70/70	24/24	65/65	79/79	91/91	86/86	38/38	68/68	26/26	31/31	87/87	68/68	72/72
TC536	INPA	Cultivated	Brazil		H. Noda	-44.830628	-17.125042		Feijâo Jacatupé	Multi-tuberous	30		x	B2	TCW	TCAW	TC1	L	KT923539	KT924310	Ja	50/50	70/70	24/24	65/65	79/79	91/91	86/86	38/38	68/68	26/26	31/31	87/87	68/68	72/72
TC239	CP	Cultivated	Ecuador	1990	K. Conrad	-80.259619	-0.78052		Jíquima	Mono-tuberous	16			B2	TCW			L	KT923514		Ji	49/49	69/69	24/24	65/65	79/79	91/91	86/86	38/38	68/68	30/30	31/31	95/95	70/70	70/70
TC311	CP	Cultivated	Ecuador	1994	J. Estrella, B. Ørting, W. Grüneberg	-80.579531	-1.350635	350	Jíquima	Mono-tuberous	16	x	x	B2	TCW	TCW	TCW	L	KT923521	KT924317	Ji	49/49	69/69	24/24	65/65	79/79	91/91	86/86	38/38	68/68	30/30	31/31	95/95	70/70	70/70
TC313	CP	Cultivated	Ecuador	1994	J. Estrella, Ele. Heredia, J. Velasquez, Els. Heredia	-80.65846	-1.04433	100	Jíquima	Mono-tuberous	16		x	B2	TCW	TCW	TCW	L	KT923522	KT924321	Ji	49/49	69/69	24/24	65/65	79/79	91/91	86/86	38/38	68/68	30/30	31/31	95/95	70/70	70/70
TC314	CP	Cultivated	Ecuador	1994	J. Estrella, Ele. Heredia, J. Velasquez, Els. Heredia	-80.516596	-1.049994	50	Jíquima	Mono-tuberous	16		x	B2	TCW			L	KT923523		Ji	49/49	69/69	24/24	65/65	79/79	91/91	86/86	38/38	68/68	30/30	31/31	95/95	70/70	70/70
TC550	CP	Cultivated	Ecuador	1990	K. Conrad	-80.259619	-0.78052	200	Jíquima	Mono-tuberous	16			B2	TCW	TCW	TCW	L	KT923542	KT924334	Ji	49/49	69/69	24/24	65/65	79/79	91/91	86/86	38/38	68/68	30/30	31/31	95/95	70/70	70/70
TC551	CP	Cultivated	Ecuador	1990	K. Conrad	-80.259619	-0.78052	200	Jíquima	Mono-tuberous	16		x	B2	TCW	TCW	TCW	L	KT923543	KT924335	Ji	49/49	69/69	24/24	65/65	79/79	91/91	86/86	38/38	68/68	30/30	31/31	95/95	70/70	70/70
TC552	CP	Cultivated	Ecuador	1990	M. Grum, R. Castillo	-80.446064	-0.922554	48	Jíquima	Mono-tuberous	16		x	B2	TCW			L	KT923544		Ji	49/49	69/69	24/24	65/65	79/79	91/91	86/86	38/38	68/68	30/30	31/31	95/95	70/70	70/70
TC553	CP	Cultivated	Ecuador	1990	M. Grum, R. Castillo	-80.369039	-1.206948	50	Jíquima	Mono-tuberous	16		x	B2	TCW	TCW	TCW	L	KT923545	KT924336	Ji	49/49	69/69	24/24	65/65	79/79	91/91	86/86	38/38	68/68	30/30	31/31	95/95	70/70	70/70
TC554	CP	Cultivated	Ecuador	1992	M. Sørensen, J. Estrella	-80.445679	-0.92267	50	Jíquima	Mono-tuberous	16		x	B2	TCW	TCW	TCW	L	KT923546	KT924337	Ji	49/49	69/69	24/24	65/65	79/79	91/91	86/86	38/38	68/68	30/30	31/31	95/95	70/70	70/70
TC555	CP	Cultivated	Ecuador	1992	J. Estrella, C. Tapia	-80.445679	-0.92267	30	Jíquima	Mono-tuberous	16			B2	TCW	TCW	TCW	L	KT923547	KT924338	Ji	49/49	69/69	24/24	65/65	79/79	91/91	86/86	38/38	68/68	30/30	31/31	95/95	70/70	70/70
TC376	CP	Cultivated	Peru	1995	L.P. Kvist et al.	-74.432602	-8.688282		Yushpe	Multi-tuberous	36		x	B2	TCW	TCW	TCW	L	KT923531	KT924326	Yp	49/49	70/70	24/24	65/65	79/79	91/91	86/86	38/38	68/68	30/30	31/31	87/87	70/70	72/72
TC595	CP	Cultivated	Peru	2012	I. Oré-Balbin	-74.306259	-9.356933	110	Yushpe	Multi-tuberous	34	x	x	B2	TAC	TCW	TC2	R	KT923532	KT924327	Yp	49/49	70/70	24/24	65/65	79/79	91/91	86/86	38/38	68/68	30/30	31/31	88/88	70/70	72/72
ED1	PAT	Cultivated	Bolivia	2010	M. Delêtre, B. Soengas, P.J. Vidaurre, R.I. Meneses	-67.525713	-16.409863	1745	Ashipa	Multi-tuberous	19	x	x	B1	TAC	TCAW	TCA	R	KT923508	KT924307	Yu-H	50/50	70/70	25/25	65/65	79/79	91/91	86/86	38/38	68/68	30/30	31/31	87/87	71/71	72/72
ED2	PAT	Cultivated	Bolivia	2010	M. Delêtre, B. Soengas, P.J. Vidaurre, R.I. Meneses	-67.525713	-16.409863	1745	Ashipa	Multi-tuberous	19			B1							Yu-H	50/50	70/70	25/25	65/65	79/79	91/91	86/86	38/38	68/68	30/30	31/31	87/87	71/71	72/72
ED3	PAT	Cultivated	Bolivia	2010	M. Delêtre, B. Soengas, P.J. Vidaurre, R.I. Meneses	-67.525713	-16.409863	1745	Ashipa	Multi-tuberous	19			B1							Yu-H	50/50	70/70	25/25	65/65	79/79	91/91	86/86	38/38	68/68	30/30	31/31	87/87	71/71	72/72
ED4	PAT	Cultivated	Bolivia	2010	M. Delêtre, B. Soengas, P.J. Vidaurre, R.I. Meneses	-67.525713	-16.409863	1745	Ashipa	Multi-tuberous	19			B1							Yu-H	50/50	70/70	25/25	65/65	79/79	91/91	86/86	38/38	68/68	30/30	31/31	87/87	71/71	72/72
ED5	PAT	Cultivated	Bolivia	2010	M. Delêtre, B. Soengas, P.J. Vidaurre, R.I. Meneses	-67.525713	-16.409863	1745	Ashipa	Multi-tuberous	19			B1							Yu-H	50/50	70/70	25/25	65/65	79/79	91/91	86/86	38/38	68/68	30/30	31/31	87/87	71/71	72/72
FEL1	PAT	Cultivated	Bolivia	2010	M. Delêtre, B. Soengas, P.J. Vidaurre, R.I. Meneses	-67.41118	-16.478395	1989	Ashipa	Multi-tuberous	18	x	x	B1	TAC	TCAW	TCA	R	KT923509	KT924308	Yu-H	50/50	70/70	24/24	65/65	79/79	91/91	86/86	38/38	68/68	30/30	31/31	87/87	71/71	72/72
FEL10	PAT	Cultivated	Bolivia	2010	M. Delêtre, B. Soengas, P.J. Vidaurre, R.I. Meneses	-67.41118	-16.478395	1989	Ashipa	Multi-tuberous	19		x	B1							Yu-H	50/50	70/70	25/25	65/65	79/79	91/91	86/86	38/38	68/68	30/30	31/31	87/87	71/71	72/72
FEL11	PAT	Cultivated	Bolivia	2010	M. Delêtre, B. Soengas, P.J. Vidaurre, R.I. Meneses	-67.41118	-16.478395	1989	Ashipa	Multi-tuberous	19			B1							Yu-H	50/50	70/70	25/25	65/65	79/79	91/91	86/86	38/38	68/68	30/30	31/31	87/87	71/71	72/72
FEL12	PAT	Cultivated	Bolivia	2010	M. Delêtre, B. Soengas, P.J. Vidaurre, R.I. Meneses	-67.41118	-16.478395	1989	Ashipa	Multi-tuberous	19			B1							Yu-H	50/50	70/70	25/25	65/65	79/79	91/91	86/86	38/38	68/68	30/30	31/31	87/87	71/71	72/72
FEL13	PAT	Cultivated	Bolivia	2010	M. Delêtre, B. Soengas, P.J. Vidaurre, R.I. Meneses	-67.41118	-16.478395	1989	Ashipa	Multi-tuberous	19			B1							Yu-H	50/50	70/70	25/25	65/65	79/79	91/91	86/86	38/38	68/68	30/30	31/31	87/87	71/71	72/72
FEL14	PAT	Cultivated	Bolivia	2010	M. Delêtre, B. Soengas, P.J. Vidaurre, R.I. Meneses	-67.41118	-16.478395	1989	Ashipa	Multi-tuberous	19			B1							Yu-H	50/50	70/70	25/25	65/65	79/79	91/91	86/86	38/38	68/68	30/30	31/31	87/87	71/71	72/72
FEL15	PAT	Cultivated	Bolivia	2010	M. Delêtre, B. Soengas, P.J. Vidaurre, R.I. Meneses	-67.41118	-16.478395	1989	Ashipa	Multi-tuberous	19			B1							Yu-H	50/50	70/70	25/25	65/65	79/79	91/91	86/86	38/38	68/68	30/30	31/31	87/87	71/71	72/72
FEL2	PAT	Cultivated	Bolivia	2010	M. Delêtre, B. Soengas, P.J. Vidaurre, R.I. Meneses	-67.41118	-16.478395	1989	Ashipa	Multi-tuberous	19			B1							Yu-H	50/50	70/70	25/25	65/65	79/79	91/91	86/86	38/38	68/68	30/30	31/31	87/87	71/71	72/72
FEL3	PAT	Cultivated	Bolivia	2010	M. Delêtre, B. Soengas, P.J. Vidaurre, R.I. Meneses	-67.41118	-16.478395	1989	Ashipa	Multi-tuberous	19			B1							Yu-H	50/50	70/70	25/25	65/65	79/79	91/91	86/86	38/38	68/68	30/30	31/31	87/87	71/71	72/72
FEL4	PAT	Cultivated	Bolivia	2010	M. Delêtre, B. Soengas, P.J. Vidaurre, R.I. Meneses	-67.41118	-16.478395	1989	Ashipa	Multi-tuberous	19			B1							Yu-H	50/50	70/70	25/25	65/65	79/79	91/91	86/86	38/38	68/68	30/30	31/31	87/87	71/71	72/72
FEL5	PAT	Cultivated	Bolivia	2010	M. Delêtre, B. Soengas, P.J. Vidaurre, R.I. Meneses	-67.41118	-16.478395	1989	Ashipa	Multi-tuberous	19			B1							Yu-H	50/50	70/70	25/25	65/65	79/79	91/91	86/86	38/38	68/68	30/30	31/31	87/87	71/71	72/72
FEL6	PAT	Cultivated	Bolivia	2010	M. Delêtre, B. Soengas, P.J. Vidaurre, R.I. Meneses	-67.41118	-16.478395	1989	Ashipa	Multi-tuberous	19			B1							Yu-H	50/50	70/70	25/25	65/65	79/79	91/91	86/86	38/38	68/68	30/30	31/31	87/87	71/71	72/72
FEL7	PAT	Cultivated	Bolivia	2010	M. Delêtre, B. Soengas, P.J. Vidaurre, R.I. Meneses	-67.41118	-16.478395	1989	Ashipa	Multi-tuberous	19			B1							Yu-H	50/50	70/70	25/25	65/65	79/79	91/91	86/86	38/38	68/68	30/30	31/31	87/87	71/71	72/72
FEL8	PAT	Cultivated	Bolivia	2010	M. Delêtre, B. Soengas, P.J. Vidaurre, R.I. Meneses	-67.41118	-16.478395	1989	Ashipa	Multi-tuberous	19			B1							Yu-H	50/50	70/70	25/25	65/65	79/79	91/91	86/86	38/38	68/68	30/30	31/31	87/87	71/71	72/72
FEL9	PAT	Cultivated	Bolivia	2010	M. Delêtre, B. Soengas, P.J. Vidaurre, R.I. Meneses	-67.41118	-16.478395	1989	Ashipa	Multi-tuberous	19			B1							Yu-H	50/50	70/70	25/25	65/65	79/79	91/91	86/86	38/38	68/68	30/30	31/31	87/87	71/71	72/72
TC210	CP	Cultivated	Bolivia	1994	B. Ørting, J. Ørting	-67.604899	-16.313055	1800	Ashipa 'Larga'	Multi-tuberous	20	x	x	B1	TAC			R	KT923512		Yu-H	50/50	70/70	25/25	65/65	80/80	91/91	86/86	38/38	68/68	30/30	31/31	87/87	71/71	72/72
TC063	CP	Cultivated	Bolivia	1993	J. Morera	-63.885	-17.402778	400	Ashipa	Multi-tuberous	36		x	B2	TAC	TCAW	TCA	R	KT923511	KT924309	Yu-L	49/49	70/70	24/24	65/65	79/79	91/91	86/86	38/38	68/68	30/30	31/31	87/87	70/70	72/72
TC532	CP	Cultivated	Bolivia	1988	D.E. Williams	-66.300002	-14.299988	218	Ashipa	Multi-tuberous	33	x	x	B2	TAC	TCAW	TCA	R	KT923535	KT924330	Yu-L	49/49	70/70	24/24	65/65	79/79	91/91	86/86	38/38	68/68	30/30	31/31	87/87	71/71	72/72
TC533	CP	Cultivated	Bolivia	1988	D.E. Williams	-68.1	-14.150021	630	Ashipa	Multi-tuberous	17	x	x	B2	TAC	TCAW	TCA	R	KT923536	KT924331	Yu-L	49/49	69/69	24/24	65/65	79/79	91/91	86/86	38/38	68/68	30/30	31/31	84/84	70/70	72/72
TW378	CP	Wild	Ecuador	1996	C. Tapia, N. Mazón, A. Monteros	-77.750037	-0.91659	550			6	x	x	W2	TCW	TCW	TCW	L	KT923553	KT924344	Tw-N	49/49	69/69	24/24	71/71	79/79	92/92	87/87	41/41	71/71	31/31	31/31	83/83	70/70	72/72
TW379	CP	Wild	Ecuador	1996	C. Tapia, N. Mazón, A. Monteros	-78.100054	-2.299945	850			3	x	x	W1	TCW			L	KT923554		Tw-N	43/43	69/69	26/26	72/72	79/79	91/92	86/86	39/39	70/70	30/30	31/31	89/89	70/70	69/72
TW380	CP	Wild	Ecuador	1996	C. Tapia, N. Mazón, A. Monteros	-78.572431	-3.406414	750			4	x	x	W1	TCW	TCW	TCW	L	KT923555	KT924345	Tw-N	46/46	65/65	24/24	65/72	79/79	90/92	86/86	38/40	72/72	30/31	30/31	85/88	63/63	72/73
TW381	CP	Wild	Ecuador	1996	C. Tapia, N. Mazón, A. Monteros	-78.783488	-3.88318	750			5	x	x	W1	TCW	TCW	TCW	L	KT923556	KT924346	Tw-N	46/46	65/65	24/26	72/72	79/79	90/90	86/86	39/39	67/67	30/30	30/30	88/88	70/70	73/73
TW558	CP	Wild	Ecuador	1993	J. Estrella, J. Velásquez, N. Mazon	-79.466693	-1.066685	300			8	x	x	W2	TCW	TCW	TCW	L	KT923557	KT924347	Tw-S	42/42	69/69	24/24	71/71	79/79	90/90	86/86	41/41	70/70	26/26	31/31	79/83	68/70	72/74
TW559	CP	Wild	Ecuador	1993	J. Estrella, J. Velásquez, N. Mazon	-79.466693	-1.066642	320			7	x	x	W2	TW	TCAW	TW	R	KT923558	KT924348	Tw-S	43/48	68/68	24/24	71/71	79/79	90/90	86/86	41/41	70/71	29/29	22/22	83/83	69/71	74/74
TW560	CP	Wild	Ecuador	1993	J. Estrella, J. Velásquez, N. Mazon	-79.466693	-1.066642	300			10	x	x	W2	TW	TCAW	TW	R	KT923559	KT924349	Tw-S	46/48	68/69	24/24	71/71	79/79	90/90	86/86	36/39	70/71	26/26	32/32	83/83	70/70	72/74
TW561	CP	Wild	Ecuador	1993	J. Estrella, J. Velásquez, N. Mazon	-79.383488	-0.016136	350			9	x	x	W1	TCW	TCW	TCW	L	KT923560	KT924350	Tw-S	46/46	69/69	24/24	71/71	79/79	91/91	86/86	40/40	68/68	29/29	30/30	82/82	69/69	73/73
Additional occurrence data included in landscape genetic analyses
Pachyrhizus ahipa
AC220	CP	Cultivated	Argentina	1996	B. Ørting, A. Grau	-65.083312	-24.333343			Aj-S
AC221	CP	Cultivated	Argentina	1996	B. Ørting, A. Grau	-63.383355	-22.75001			Aj-S
AC222	CP	Cultivated	Bolivia	1996	B. Ørting, A. Grau	-64.733333	-21.383353	2000		Aj-S
AC223	CP	Cultivated	Bolivia	1996	B. Ørting, A. Grau	-64.683344	-20.933343			Aj-S
AC229	CP	Cultivated	Bolivia	1996	B. Ørting, A. Grau	-64.683355	-20.933353	1200		Aj-S
AC231	CP	Cultivated	Bolivia	1996	B. Ørting	-64.466656	-20.433353	1100		Aj-S
AC232	CP	Cultivated	Bolivia	1998	M.A. Flores	-64.76666	-20.966682	1000		Aj-S
AC233	CP	Cultivated	Bolivia	1998	M.A. Flores	-64.699989	-20.916687	1050		Aj-S
AC251	CP	Cultivated	Bolivia	1999	M.A. Flores, L.S. Donaire	-64.449989	-22.061121	1194		Aj-S
AC252	CP	Cultivated	Bolivia	2000	L.S. Donaire	-65.179444	-18.616687	1194		Aj-N
AC253	CP	Cultivated	Bolivia	2000	L.S. Donaire	-65.193878	-18.61503	1530		Aj-N
AC254	CP	Cultivated	Bolivia	2000	L.S. Donaire	-65.186667	-18.643652	1550		Aj-N
AC255	CP	Cultivated	Bolivia	2000	L.S. Donaire	-65.186378	-18.63252	1560		Aj-N
AC257	CP	Cultivated	Bolivia	2000	L.S. Donaire	-65.182778	-18.65751	1570		Aj-N
AC258	CP	Cultivated	Bolivia	2000	M.A. Flores, L.S. Donaire	-64.766667	-20.966657			Aj-S
Pachyrhizus tuberosus
BEH01	CIP	Cultivated	Peru	2010	B.Heider	-74.41	-8.63	160	Ashipa blanca	As-U
BEH02	CIP	Cultivated	Peru	2010	B. Heider, E. Romero, H. Campos	-74.4685	-9.074472	163	Chuin morado	Ch-U
BEH04	CIP	Cultivated	Peru	2010	B. Heider, E. Romero, H. Campos	-74.340833	-9.236556	166	Chuin morado	Ch-U
BEH05A	CIP	Cultivated	Peru	2010	B.Heider	-74.34	-9.24	166	Chuin amarillo	Ch-U
BEH05B	CIP	Cultivated	Peru	2010	B.Heider	-74.34	-9.24	162	Chuin morado	Ch-U
BEH06	CIP	Cultivated	Peru	2010	B. Heider, E. Romero, H. Campos	-74.393833	-9.463778	162	Chuin morado	Ch-U
BEH07	CIP	Cultivated	Peru	2010	B. Heider, E. Romero, H. Campos	-74.305056	-9.355111	161	Chuin morado	Ch-U
BEH08	CIP	Cultivated	Peru	2010	B.Heider	-74.31	-9.36	161	Chuin amarillo	Ch-U
BEH10A	CIP	Cultivated	Peru	2010	B. Heider, E. Romero, H. Campos	-74.103583	-9.847583	159	Chuin morado	Ch-U
BEH11	CIP	Cultivated	Peru	2010	B. Heider, E. Romero, H. Campos	-74.190972	-10.295389	185	Yushpe	Yp
BEH12	CIP	Cultivated	Peru	2010	B. Heider, E. Romero, H. Campos	-74.053778	-10.142083	184	Ashipa	As-U
BEH13	CIP	Cultivated	Peru	2010	B. Heider, E. Romero, H. Campos	-73.986972	-10.295389	180	Ashipa amarilla	As-U
BEH14	CIP	Cultivated	Peru	2010	B. Heider, E. Romero, H. Campos	-73.993639	-10.536722	213	Ashipa	As-U
BEH15/EVW1	CIP	Cultivated	Peru	2012	B.Heider	-75.438111	-10.544028	1805	Ashipa	As-U
BEH16/EVW2	CIP	Cultivated	Peru	2012	B.Heider	-75.44075	-10.542139	109	Ashipa	As-U
BEH17/EVW3	CIP	Cultivated	Peru	2012	B.Heider	-75.007889	-9.895194	250	Ashipa amarilla	As-U
BEH19/EVW5	CIP	Cultivated	Peru	2012	B.Heider	-74.997278	-9.958611	286	Ashipa blanca	As-U
BEH20/EVW6	CIP	Cultivated	Peru	2012	B.Heider	-75.077861	-9.871694	248	Ashipa blanca	As-U
BEH21/EVW7	CIP	Cultivated	Peru	2012	B.Heider	-75.043194	-9.926667	238	Ashipa blanca	As-U
BEH22	CIP	Cultivated	Peru	2013	B.Heider	-73.7572	-11.0403	261	Ashipa	As-U
BEH23	CIP	Cultivated	Peru	2013	B.Heider	-73.7397	-11.2997	295	Ashipa naranja	As-U
BEH24	CIP	Cultivated	Peru	2013	B.Heider	-73.7283	-11.29	305	Ashipa	As-U
BEH26	CIP	Cultivated	Peru	2013	B.Heider	-73.7853	-11.2736	289	Ashipa blanca	As-U
BEH27	CIP	Cultivated	Peru	2013	B.Heider	-73.8317	-11.2525	300	Ashipa naranja	As-U
BEH28	CIP	Cultivated	Peru	2013	B.Heider	-73.8353	-11.2772	372	Ashipa	As-U
BEH29	CIP	Cultivated	Peru	2013	B.Heider	-73.8456	-11.2642	333	Ashipa blanca	As-U
BEH30	CIP	Cultivated	Peru	2013	B.Heider	-74.0508	-11.1919	334	Ashipa	As-U
BEH31	CIP	Cultivated	Peru	2013	B.Heider	-74.0961	-11.1644	323	Ashipa naranja	As-U
TC122	CP	Cultivated	Peru	1987	M. Sørensen	-76.516625	-6.416637			As-U
TC211	CP	Cultivated	Bolivia	1994	B. Ørting, J. Ørting	-67.416773	-16.449915	1900	Redonda	Yu-H
TC212	CP	Cultivated	Bolivia	1992	B. Ørting, J. Ørting	-67.449932	-16.583223	2000		Yu-H
TC238	CP	Cultivated	Peru	1990	Kathrine Conrad	-79.374533	-1.42756		Jiquima	Ji
TC301	CP	Cultivated	Peru	1993	M. Sørensen, J. Estrella, M. Grum, A. Arévalo	-77.983546	-1.516623	960	Iwa	Iw
TC302	CP	Cultivated	Peru	1993	M. Sørensen, J. Estrella, M. Grum, A. Arévalo	-78.314781	-1.317557	960	Iwa	Iw
TC304	CP	Cultivated	Peru	1993	M. Sørensen, J. Estrella, M. Grum, A. Arévalo	-77.869577	-1.70263	900	Iwa	Iw
TC305	CP	Cultivated	Peru	1993	M. Sørensen, J. Estrella, M. Grum, A. Arévalo	-77.983546	-1.516623	960	Iwa	Iw
TC312	CP	Cultivated	Peru	1994	J. Estrella, Ele. Heredia, J. Velasquez, Els. Heredia	-80.416889	-1.232777	90	Jiquima	Ji
TC360	CP	Cultivated	Peru	1994	F. Huanta	-73.183737	-3.750009		Chuin morado	Ch-L
TC363	CP	Cultivated	Peru	1995	L.P. Kvist et al.	-76.519189	-6.427298		Ashipa	As-U
TC365	CP	Cultivated	Peru	1995	L.P. Kvist et al.	-76.650295	-6.433354		Ashipa	As-U
TC366	CP	Cultivated	Peru	1995	L.P. Kvist et al.	-76.650295	-6.433354		Ashipa	As-U
TC367	CP	Cultivated	Peru	1995	L.P. Kvist et al.	-76.650295	-6.433354		Ashipa	As-U
TC368	CP	Cultivated	Peru	1995	L.P. Kvist et al.	-76.497231	-6.574575		Ashipa	As-U
TC369	CP	Cultivated	Peru	1995	L.P. Kvist et al.	-76.966467	-6.024141		Ashipa	As-U
TC370	CP	Cultivated	Peru	1995	L.P. Kvist et al.	-76.950159	-6.133728		Ashipa	As-U
TC371	CP	Cultivated	Peru	1995	L.P. Kvist et al.	-69.308338	-12.581371		Ashipa	As-U
TC372	CP	Cultivated	Peru	1995	L.P. Kvist et al.	-69.308338	-12.581371		Ashipa	As-U
TC373	CP	Cultivated	Peru	1995	L.P. Kvist et al.	-69.266596	-12.799749		Sána	As-U
TC377	CP	Cultivated	Peru	1995	L. P. Kvist, Tello	-74.405823	-5.99307		Yushpe	Yp
TC539	CP	Cultivated	Peru	1999	I.C. Oré Balbín	-73.312457	-3.76336	106	Ashipa	As-L
TC540	CP	Cultivated	Peru	1999	I.C. Oré Balbín	-73.173889	-3.610556	110	Ashipa	As-L
TC541	CP	Cultivated	Peru	1999	I.C. Oré Balbín	-73.390927	-3.814983	110	Ashipa	As-L
TC542	CP	Cultivated	Peru	1999	I.C. Oré Balbín	-73.200169	-3.708147	107	Chuin morado	Ch-L
TC543	CP	Cultivated	Peru	1999	I.C. Oré Balbín	-74.967636	-3.61575	150	Ashipa	As-L
TC545	CP	Cultivated	Peru	1999	I.C. Oré Balbín	-74.559456	-4.597064	107	Chuin morado	Ch-L
TC546	CP	Cultivated	Peru	1999	I.C. Oré Balbín	-73.649019	-4.592695	110	Ashipa	As-L
TC562	CP	Cultivated	Peru	1999	I.C. Oré Balbín	-74.834504	-7.865161	150	Chuin amarillo	Ch-U
TC563	CP	Cultivated	Peru	1999	I.C. Oré Balbín	-74.660454	-8.243431	150	Chuin morado	Ch-U
TC567	CP	Cultivated	Peru	1999	I.C. Oré Balbín	-73.200188	-3.708177	107	Chuin morado	Ch-L
TC569	CP	Cultivated	Peru	1999	I.C. Oré Balbín	-75.071934	-6.736902	106	Chuin morado	Ch-U
TC570	CP	Cultivated	Peru	2000	I.C. Oré Balbín	-74.682541	-5.663818	107	Chuin morado	Ch-U
TC571	CP	Cultivated	Peru	2000	I.C. Oré Balbín	-73.961563	-5.026651	110	Chuin morado	Ch-L
TC572	CP	Cultivated	Peru	2000	I.C. Oré Balbín	-74.950333	-7.455071	130	Chuin morado	Ch-U
TC573	CP	Cultivated	Peru	2000	I.C. Oré Balbín	-74.304085	-9.352868	110	Chuin morado	Ch-U
TC574	CP	Cultivated	Peru	2000	I.C. Oré Balbín	-74.540977	-8.735792		Ashipa	As-U
TC576	CP	Cultivated	Peru	2000	I.C. Oré Balbín	-73.35999	-3.825236		Ashipa	As-L
TC579	CP	Cultivated	Peru	2000	I.C. Oré Balbín	-73.359883	-3.825171	110	Cocotichuin amarillo	Ch-L
TC580	CP	Cultivated	Peru	2000	I.C. Oré Balbín	-73.767128	-4.568896		Chuin morado	Ch-L
TC581	CP	Cultivated	Peru	2000	I.C. Oré Balbín	-73.769188	-4.596958		Chuin morado	Ch-L
TC582	CP	Cultivated	Peru	2000	I.C. Oré Balbín	-74.193649	-4.492916		Chuin morado	Ch-L
TC583	CP	Cultivated	Peru	2000	I.C. Oré Balbín	-73.747215	-4.565474		Chuin morado	Ch-L
TC584	CP	Cultivated	Peru	2000	I.C. Oré Balbín	-73.789787	-4.623651		Chuin morado	Ch-L
TC585	CP	Cultivated	Peru	2000	I.C. Oré Balbín	-73.569496	-4.501194		Chuin morado	Ch-L
TC586	CP	Cultivated	Peru	2000	I.C. Oré Balbín	-73.804893	-4.592583		Chuin morado	Ch-L
TC587	CP	Cultivated	Peru	2000	I.C. Oré Balbín	-74.162579	-4.485729		Chuin morado	Ch-L
TC588	CP	Cultivated	Peru	2000	I.C. Oré Balbín	-75.198784	-10.964112		Ashipa	As-U
TC589	CP	Cultivated	Peru	2000	I.C. Oré Balbín	-76.001638	-9.297536		Ashipa	As-U
TC590	CP	Cultivated	Peru	2000	I.C. Oré Balbín	-76.502466	-6.482137		Ashipa	As-U
TC591	CP	Cultivated	Peru	2000	I.C. Oré Balbín	-74.160576	-9.402323	107	Chuin amarillo	Ch-U
TC592	CP	Cultivated	Peru	2000	I.C. Oré Balbín	-74.596111	-8.351677	115	Yushpe	Yp
TW315	CP	Wild	Ecuador	1994	J. Estrella, Ele. Heredia, J. Velasquez, Els. Heredia	-79.416654	-0.016608	350		Tw-N
